# Supplementary material for: The photolyase/cryptochrome of Aspergillus nidulans senses oxidative stress and shuttles from nuclei to mitochondria
Source: Nat Commun. 2026 Feb 7;17:1483. doi: 10.1038/s41467-026-69403-2 (PMC12887071; doi:10.1038/s41467-026-69403-2)
Supplement: Supplementary file 6 — Source data [file 41467_2026_69403_MOESM6_ESM.xlsx]

## Sheet: Fig. 1d
	SDS-PAGE CryA HIS									Absorption measurements of CryA
kDa	Marker	Raw extract	Supernatant	Pellet	Flowthrough	Washstep	Eluate		Wavelength [nm]	dark	blue + 1 mM TCEP
									900	0.0178636	0.0615256
									899	0.0145874	0.0623736
									898	0.0146087	0.0594876
									897	0.0146402	0.0522665
									896	0.0158532	0.0573092
									895	0.013221	0.0627741
									894	0.0129928	0.0515954
									893	0.0132191	0.054182
									892	0.0112615	0.0576876
									891	0.0108897	0.0567236
									890	0.0127973	0.057831
									889	0.0176262	0.0587984
									888	0.00917021	0.0530357
									887	0.010575	0.0544643
									886	0.0086271	0.0551783
									885	0.012925	0.0582637
									884	0.0123246	0.0586001
									883	0.0163034	0.0599469
									882	0.0180023	0.0616622
									881	0.0167656	0.0637906
									880	0.0136241	0.0611976
									879	0.0108979	0.0573805
									878	0.0174188	0.0627472
									877	0.0164545	0.0618943
									876	0.0162475	0.0589923
									875	0.0148039	0.0604726
									874	0.0158703	0.0629615
									873	0.0157444	0.0618557
									872	0.0159809	0.0637938
									871	0.016868	0.0638333
									870	0.0153177	0.0647719
									869	0.0153326	0.0616296
									868	0.0161502	0.0631514
									867	0.0194646	0.0664291
									866	0.0186559	0.0652768
									865	0.0182906	0.0640713
									864	0.0169969	0.0648113
									863	0.0192934	0.06593
									862	0.0158699	0.063817
									861	0.0195393	0.0664874
									860	0.0165808	0.0642123
									859	0.0182638	0.0654988
									858	0.0194584	0.0664067
									857	0.0186253	0.0672539
									856	0.0187394	0.0665319
									855	0.0189606	0.0679883
									854	0.0168932	0.0662057
									853	0.0183495	0.0668582
									852	0.0178245	0.0655817
									851	0.0192358	0.0686067
									850	0.0191005	0.0680217
									849	0.0191719	0.0682345
									848	0.019417	0.0687954
									847	0.0202991	0.0706712
									846	0.019759	0.0686639
									845	0.0188695	0.0681343
									844	0.0194846	0.0686357
									843	0.0195187	0.0695406
									842	0.0185177	0.0688774
									841	0.020172	0.0698488
									840	0.0197596	0.0692485
									839	0.0198813	0.0704579
									838	0.0202072	0.0711659
									837	0.0210162	0.0710651
									836	0.0196212	0.0682715
									835	0.0192639	0.0694677
									834	0.0194925	0.0683287
									833	0.019983	0.0695651
									832	0.0209928	0.0707719
									831	0.0179543	0.0687416
									830	0.018762	0.0695584
									829	0.0213516	0.0715817
									828	0.0185875	0.0693829
									827	0.019424	0.0691621
									826	0.0183689	0.068404
									825	0.0188882	0.0706275
									824	0.0196225	0.0701662
									823	0.0174044	0.0687558
									822	0.0186619	0.0701986
									821	0.018564	0.069607
									820	0.0182602	0.0679897
									819	0.0188572	0.0696919
									818	0.017819	0.0679091
									817	0.0187029	0.0699851
									816	0.0197432	0.0693309
									815	0.0208043	0.0712404
									814	0.0203777	0.0705132
									813	0.0184362	0.0688206
									812	0.0197364	0.0695858
									811	0.0180216	0.0688209
									810	0.018307	0.0693961
									809	0.0182667	0.0699799
									808	0.0196261	0.0709135
									807	0.0188217	0.0696423
									806	0.0193334	0.0702265
									805	0.0185586	0.0692511
									804	0.0187857	0.0701708
									803	0.0191639	0.070594
									802	0.0185639	0.0710492
									801	0.0175699	0.0704459
									800	0.0180959	0.0701085
									799	0.0191111	0.0712439
									798	0.0183252	0.0694001
									797	0.0183873	0.0695629
									796	0.0181388	0.0702782
									795	0.0195778	0.0711109
									794	0.0172839	0.0694911
									793	0.0179238	0.0697001
									792	0.0186552	0.0709397
									791	0.0189276	0.0708214
									790	0.0194575	0.0714349
									789	0.0180919	0.0700473
									788	0.0178642	0.0698544
									787	0.0172583	0.0696499
									786	0.0176486	0.0702093
									785	0.0179921	0.0701383
									784	0.0190762	0.0705247
									783	0.0187955	0.0708169
									782	0.0187177	0.0706035
									781	0.0181915	0.0696618
									780	0.0182411	0.0698332
									779	0.0174157	0.0695642
									778	0.0170767	0.0692723
									777	0.0176118	0.0699928
									776	0.0174475	0.0705142
									775	0.0185943	0.0705044
									774	0.0191442	0.0713832
									773	0.016954	0.0696992
									772	0.0180283	0.0705538
									771	0.0175658	0.0702447
									770	0.0184639	0.0711504
									769	0.0167905	0.0695879
									768	0.0176083	0.0702362
									767	0.0164026	0.0702263
									766	0.0177453	0.0701739
									765	0.0171697	0.0700934
									764	0.0173271	0.0700979
									763	0.0172425	0.0706714
									762	0.0166959	0.0698454
									761	0.017368	0.0706911
									760	0.0167218	0.0698672
									759	0.0176183	0.0702372
									758	0.0174749	0.0700255
									757	0.0171624	0.0706662
									756	0.0169206	0.0704297
									755	0.0169526	0.0704961
									754	0.0174565	0.0703006
									753	0.0163851	0.0699856
									752	0.0178361	0.0709526
									751	0.0166689	0.0703966
									750	0.0163269	0.0705407
									749	0.0169757	0.0708854
									748	0.0166753	0.0707534
									747	0.0178369	0.0714567
									746	0.0166158	0.0705773
									745	0.0167951	0.0708804
									744	0.0162178	0.0706089
									743	0.0170454	0.0712179
									742	0.0161767	0.0705268
									741	0.0159832	0.0705406
									740	0.0150871	0.0696196
									739	0.0158599	0.0703447
									738	0.015838	0.070105
									737	0.0151188	0.0699896
									736	0.0150819	0.0696806
									735	0.0159	0.0707397
									734	0.0151001	0.0696467
									733	0.0145397	0.0696731
									732	0.0154335	0.0705661
									731	0.0158507	0.0710476
									730	0.016554	0.0715131
									729	0.0151061	0.0702355
									728	0.0153149	0.0699888
									727	0.0157661	0.0709449
									726	0.0143235	0.0693986
									725	0.0159284	0.0711085
									724	0.0147173	0.0696591
									723	0.0159041	0.0709505
									722	0.0150739	0.0703507
									721	0.0151147	0.070643
									720	0.0161427	0.0715824
									719	0.014752	0.070981
									718	0.0158719	0.071052
									717	0.0154853	0.0709421
									716	0.0147006	0.0701966
									715	0.0153412	0.0704723
									714	0.015035	0.0705171
									713	0.0161903	0.0714692
									712	0.0152852	0.0716731
									711	0.0142182	0.0703728
									710	0.016022	0.072078
									709	0.0151236	0.0714208
									708	0.0151057	0.0719117
									707	0.0153735	0.0717613
									706	0.0150454	0.0712011
									705	0.0156109	0.0720646
									704	0.0152914	0.0720451
									703	0.0156373	0.0722888
									702	0.0145091	0.0717319
									701	0.0151275	0.071778
									700	0.0150168	0.0721627
									699	0.0148457	0.0720771
									698	0.0154035	0.072003
									697	0.0160397	0.0728237
									696	0.0143117	0.0717253
									695	0.0153394	0.0728463
									694	0.0150657	0.0721944
									693	0.0143709	0.0720667
									692	0.0155674	0.0731557
									691	0.0149661	0.0726929
									690	0.0147044	0.0733801
									689	0.0149446	0.0732829
									688	0.0158842	0.0744137
									687	0.0153821	0.0738224
									686	0.0152023	0.0736025
									685	0.0149842	0.0731562
									684	0.0149897	0.0729806
									683	0.0150971	0.0730645
									682	0.0148808	0.0724216
									681	0.0155115	0.0733695
									680	0.015885	0.0733171
									679	0.0160605	0.0736183
									678	0.0161648	0.0743115
									677	0.0161196	0.0744131
									676	0.0156707	0.0741678
									675	0.0159082	0.074224
									674	0.01644	0.074518
									673	0.0163334	0.0747269
									672	0.0162542	0.0745502
									671	0.0157416	0.0744406
									670	0.0159443	0.0747106
									669	0.0154184	0.0738547
									668	0.0154356	0.0743165
									667	0.015928	0.0742066
									666	0.0160282	0.0744367
									665	0.0165722	0.0750417
									664	0.0167165	0.0757986
									663	0.0163846	0.0761045
									662	0.0161755	0.0752937
									661	0.0165691	0.0755436
									660	0.0166406	0.0757563
									659	0.0160854	0.0754871
									658	0.0164927	0.0759988
									657	0.016737	0.0764306
									656	0.0165833	0.0759112
									655	0.016634	0.0763636
									654	0.0163843	0.0758892
									653	0.0166818	0.0767395
									652	0.0165821	0.0769402
									651	0.01662	0.0769439
									650	0.0165264	0.0767425
									649	0.016776	0.0774727
									648	0.0170837	0.0778102
									647	0.0167993	0.0774649
									646	0.0167995	0.077638
									645	0.0171016	0.0778377
									644	0.0164415	0.0776541
									643	0.0168995	0.0777894
									642	0.0177502	0.0788297
									641	0.0172268	0.078168
									640	0.017367	0.0785879
									639	0.0175115	0.0783955
									638	0.0182582	0.0791081
									637	0.0171075	0.0788831
									636	0.0177221	0.0792155
									635	0.0176935	0.0792911
									634	0.017291	0.0791672
									633	0.0179567	0.0797892
									632	0.0172523	0.0790817
									631	0.0175942	0.0796568
									630	0.0177551	0.0794038
									629	0.0184347	0.0800699
									628	0.0178696	0.079567
									627	0.0185197	0.080318
									626	0.0184274	0.0803401
									625	0.0186674	0.0807949
									624	0.0183875	0.0800927
									623	0.0180211	0.0802341
									622	0.0187418	0.081207
									621	0.0187285	0.0808773
									620	0.0181055	0.0816017
									619	0.0183931	0.0813522
									618	0.0183113	0.0813821
									617	0.0188259	0.0816616
									616	0.0185831	0.0817614
									615	0.0178495	0.0812809
									614	0.0183569	0.0818632
									613	0.0187177	0.0817778
									612	0.0190108	0.0822611
									611	0.0191213	0.0825993
									610	0.0192444	0.0827151
									609	0.0185129	0.0827584
									608	0.0195545	0.0833292
									607	0.0193099	0.0830952
									606	0.0184129	0.0823509
									605	0.0191941	0.082967
									604	0.0190358	0.0832405
									603	0.0192966	0.0830685
									602	0.0189283	0.0832663
									601	0.0195714	0.0841173
									600	0.0201834	0.0844894
									599	0.0197964	0.0842385
									598	0.0192838	0.0839414
									597	0.0197166	0.0842746
									596	0.0201143	0.0846095
									595	0.0198345	0.0845995
									594	0.0200571	0.0849259
									593	0.0201086	0.0847945
									592	0.0199298	0.0850084
									591	0.0199299	0.0853102
									590	0.0201802	0.0857258
									589	0.0200115	0.085346
									588	0.0199428	0.0855606
									587	0.0198649	0.0858268
									586	0.0207473	0.0862168
									585	0.0205343	0.0862801
									584	0.0212597	0.0867752
									583	0.0211112	0.0865152
									582	0.0209619	0.0865379
									581	0.0211981	0.0868023
									580	0.0203899	0.0863837
									579	0.0210466	0.0872197
									578	0.0211787	0.0870224
									577	0.0215678	0.0874721
									576	0.0209296	0.086973
									575	0.0213586	0.0878964
									574	0.0212381	0.0875494
									573	0.0211458	0.0879031
									572	0.0216816	0.0888
									571	0.0216364	0.0882326
									570	0.021424	0.0881749
									569	0.0215435	0.0885174
									568	0.021545	0.0886087
									567	0.021509	0.0886277
									566	0.0223348	0.0890292
									565	0.0223912	0.0897574
									564	0.0221426	0.0897449
									563	0.0226378	0.0891523
									562	0.0224964	0.0895306
									561	0.0229134	0.0896544
									560	0.0225693	0.0902739
									559	0.0225675	0.0901101
									558	0.0224725	0.0903633
									557	0.0231089	0.0908666
									556	0.0226443	0.0903164
									555	0.0231811	0.0909593
									554	0.0231067	0.0909892
									553	0.0230322	0.091395
									552	0.0238372	0.0919066
									551	0.0234403	0.0913579
									550	0.0228544	0.0911193
									549	0.0231695	0.0918321
									548	0.0234565	0.0916732
									547	0.0234984	0.0924956
									546	0.0235278	0.0928172
									545	0.0241831	0.0932256
									544	0.0239858	0.0935116
									543	0.0238509	0.0934381
									542	0.0246933	0.0938609
									541	0.0242103	0.0939052
									540	0.0248648	0.0943166
									539	0.0239725	0.0936074
									538	0.0246144	0.094213
									537	0.0248809	0.094768
									536	0.0248656	0.0947381
									535	0.0253081	0.0949571
									534	0.0253774	0.0952827
									533	0.0255459	0.0953193
									532	0.0256777	0.0954119
									531	0.0256633	0.0962947
									530	0.0259097	0.0959866
									529	0.0260003	0.0965237
									528	0.0260372	0.0966136
									527	0.0267175	0.0972931
									526	0.0269959	0.0972567
									525	0.0262766	0.0971509
									524	0.0267372	0.0974984
									523	0.0276696	0.0987259
									522	0.0272801	0.0983958
									521	0.0274854	0.0989648
									520	0.0279936	0.0990053
									519	0.0283188	0.0994667
									518	0.0286178	0.0999501
									517	0.0283633	0.0998105
									516	0.0287808	0.100893
									515	0.0295129	0.101787
									514	0.0299131	0.102102
									513	0.029339	0.101786
									512	0.0298329	0.1015
									511	0.0300448	0.10337
									510	0.0302917	0.10347
									509	0.0314747	0.104037
									508	0.0318259	0.104402
									507	0.0320088	0.105378
									506	0.0333373	0.105892
									505	0.0344743	0.107522
									504	0.0350087	0.108524
									503	0.0358706	0.109718
									502	0.0375266	0.111435
									501	0.0385774	0.112629
									500	0.0404651	0.114994
									499	0.0427041	0.116915
									498	0.0447322	0.119136
									497	0.0466394	0.121173
									496	0.0503921	0.125326
									495	0.0536341	0.128585
									494	0.0583848	0.132997
									493	0.061763	0.136853
									492	0.0669042	0.141667
									491	0.0720251	0.147299
									490	0.0789005	0.153719
									489	0.0861694	0.160761
									488	0.0932066	0.167834
									487	0.103195	0.177403
									486	0.11074	0.185093
									485	0.120128	0.193956
									484	0.129807	0.203241
									483	0.140626	0.213206
									482	0.149951	0.222294
									481	0.159616	0.231582
									480	0.169708	0.240533
									479	0.178247	0.248631
									478	0.186162	0.255845
									477	0.192904	0.26291
									476	0.19937	0.269173
									475	0.205363	0.27455
									474	0.209949	0.279054
									473	0.213927	0.283199
									472	0.217032	0.285691
									471	0.219668	0.288412
									470	0.220172	0.289884
									469	0.221388	0.29078
									468	0.221478	0.290694
									467	0.221652	0.291462
									466	0.221724	0.291744
									465	0.221416	0.291376
									464	0.221006	0.291745
									463	0.221659	0.292635
									462	0.221467	0.293296
									461	0.221885	0.293909
									460	0.224031	0.295824
									459	0.224769	0.297595
									458	0.228249	0.300408
									457	0.231568	0.304255
									456	0.235617	0.308555
									455	0.240929	0.313608
									454	0.246977	0.319896
									453	0.2541	0.325981
									452	0.262317	0.334082
									451	0.270243	0.341966
									450	0.280243	0.351219
									449	0.290106	0.360108
									448	0.301379	0.371451
									447	0.31356	0.382699
									446	0.327056	0.3962
									445	0.342583	0.41022
									444	0.360625	0.427222
									443	0.380978	0.446427
									442	0.403316	0.468137
									441	0.43026	0.493275
									440	0.461611	0.521797
									439	0.496632	0.554193
									438	0.535959	0.591416
									437	0.581745	0.634011
									436	0.630285	0.679153
									435	0.685079	0.727237
									434	0.741404	0.781254
									433	0.802784	0.836619
									432	0.865271	0.894524
									431	0.93143	0.954139
									430	0.99761	1.01419
									429	1.06148	1.0739
									428	1.12209	1.13013
									427	1.18183	1.18442
									426	1.23601	1.23425
									425	1.28657	1.28082
									424	1.33276	1.32372
									423	1.37375	1.36093
									422	1.40952	1.3958
									421	1.44041	1.4235
									420	1.46937	1.45125
									419	1.49304	1.47577
									418	1.51505	1.49546
									417	1.53263	1.51378
									416	1.5529	1.53277
									415	1.5705	1.54923
									414	1.58589	1.56471
									413	1.60278	1.58139
									412	1.61757	1.59585
									411	1.63889	1.61333
									410	1.65321	1.62893
									409	1.6773	1.64898
									408	1.6975	1.6687
									407	1.7231	1.6909
									406	1.74393	1.7127
									405	1.76801	1.73664
									404	1.79139	1.758
									403	1.81318	1.77839
									402	1.83492	1.80013
									401	1.85437	1.81702
									400	1.87267	1.83243
									399	1.88335	1.84726
									398	1.89234	1.85698
									397	1.90445	1.86879
									396	1.90768	1.87444
									395	1.91199	1.87901
									394	1.91109	1.88014
									393	1.91058	1.87708
									392	1.90013	1.87586
									391	1.89381	1.87087
									390	1.88708	1.8605
									389	1.88088	1.85324
									388	1.87086	1.8448
									387	1.85648	1.83627
									386	1.84331	1.82516
									385	1.83241	1.81486
									384	1.81716	1.80237
									383	1.80774	1.79302
									382	1.78973	1.77612
									381	1.76965	1.76572
									380	1.75681	1.75
									379	1.73727	1.73401
									378	1.71605	1.71623
									377	1.6979	1.69826
									376	1.67371	1.67549
									375	1.65204	1.65634
									374	1.62551	1.633
									373	1.59849	1.60878
									372	1.57149	1.58158
									371	1.54551	1.55703
									370	1.50714	1.52593
									369	1.47415	1.50048
									368	1.44476	1.47142
									367	1.41189	1.44409
									366	1.37847	1.41383
									365	1.34906	1.38756
									364	1.31382	1.35603
									363	1.27961	1.32609
									362	1.24949	1.29853
									361	1.21449	1.26996
									360	1.18302	1.23944
									359	1.15339	1.21273
									358	1.12088	1.1815
									357	1.08569	1.15296
									356	1.05944	1.12776
									355	1.02623	1.09868
									354	0.997195	1.07025
									353	0.963343	1.04215
									352	0.933335	1.01405
									351	0.902143	0.985289
									368	1.44476	1.47142
									367	1.41189	1.44409
									366	1.37847	1.41383
									365	1.34906	1.38756
									364	1.31382	1.35603
									363	1.27961	1.32609
									362	1.24949	1.29853
									361	1.21449	1.26996
									360	1.18302	1.23944
									359	1.15339	1.21273
									358	1.12088	1.1815
									357	1.08569	1.15296
									356	1.05944	1.12776
									355	1.02623	1.09868
									354	0.997195	1.07025
									353	0.963343	1.04215
									352	0.933335	1.01405
									351	0.902143	0.985289

## Sheet: Fig. 1e
Time in [s]	FAD	FMN	MTHF
7.595	-0.677318	-0.606398	-0.95115
7.59667	-0.672662	-0.605527	-0.952627
7.59833	-0.666603	-0.601797	-0.950568
7.6	-0.660387	-0.596284	-0.946172
7.60167	-0.655302	-0.591176	-0.941297
7.60333	-0.652261	-0.588382	-0.93705
7.605	-0.651963	-0.588721	-0.93433
7.60667	-0.655264	-0.592041	-0.934386
7.60833	-0.661728	-0.597196	-0.937944
7.61	-0.668708	-0.602082	-0.944101
7.61167	-0.673881	-0.604894	-0.951103
7.61333	-0.677551	-0.605495	-0.957986
7.615	-0.681044	-0.604666	-0.964622
7.61667	-0.684448	-0.602925	-0.970625
7.61833	-0.686836	-0.600987	-0.975109
7.62	-0.687572	-0.600097	-0.977446
7.62167	-0.687177	-0.601295	-0.978373
7.62333	-0.687102	-0.604825	-0.979458
7.625	-0.688089	-0.610062	-0.981297
7.62667	-0.689402	-0.615972	-0.983807
7.62833	-0.690082	-0.621751	-0.987672
7.63	-0.690259	-0.627138	-0.994182
7.63167	-0.690804	-0.631935	-1.00367
7.63333	-0.692475	-0.635874	-1.01457
7.635	-0.695227	-0.639148	-1.02417
7.63667	-0.698003	-0.642608	-1.03084
7.63833	-0.699512	-0.647223	-1.03533
7.64	-0.699759	-0.653626	-1.03968
7.64167	-0.700192	-0.661184	-1.04517
7.64333	-0.702124	-0.667791	-1.05181
7.645	-0.70578	-0.671754	-1.05897
7.64667	-0.710879	-0.673691	-1.06559
7.64833	-0.717701	-0.676094	-1.07071
7.65	-0.726548	-0.680769	-1.07424
7.65167	-0.736085	-0.687302	-1.07687
7.65333	-0.74346	-0.694072	-1.07938
7.655	-0.747163	-0.700071	-1.08262
7.65667	-0.748947	-0.704988	-1.08748
7.65833	-0.751558	-0.708531	-1.09447
7.66	-0.755494	-0.710548	-1.10309
7.66167	-0.759415	-0.711759	-1.11216
7.66333	-0.762944	-0.713482	-1.1213
7.665	-0.766968	-0.715954	-1.13084
7.66667	-0.772038	-0.718184	-1.14023
7.66833	-0.778139	-0.720131	-1.14866
7.67	-0.785114	-0.723684	-1.15648
7.67167	-0.792542	-0.730301	-1.16429
7.67333	-0.799773	-0.738385	-1.17172
7.675	-0.806721	-0.744904	-1.17842
7.67667	-0.813608	-0.748928	-1.18489
7.67833	-0.820002	-0.751601	-1.19172
7.68	-0.825236	-0.75439	-1.19942
7.68167	-0.829506	-0.758823	-1.20841
7.68333	-0.833501	-0.766064	-1.21868
7.685	-0.837627	-0.775796	-1.22976
7.68667	-0.842256	-0.786716	-1.24193
7.68833	-0.848305	-0.797962	-1.2568
7.69	-0.856565	-0.808858	-1.27567
7.69167	-0.866367	-0.81852	-1.29735
7.69333	-0.876132	-0.82714	-1.31898
7.695	-0.885446	-0.836603	-1.33852
7.69667	-0.895513	-0.848998	-1.35604
7.69833	-0.907863	-0.864705	-1.37279
7.7	-0.922941	-0.882033	-1.38959
7.70167	-0.939802	-0.898651	-1.40696
7.70333	-0.957465	-0.913688	-1.42642
7.705	-0.975682	-0.928338	-1.44976
7.70667	-0.993642	-0.943966	-1.47644
7.70833	-1.00969	-0.960073	-1.50352
7.71	-1.02323	-0.975151	-1.52895
7.71167	-1.03563	-0.988729	-1.55387
7.71333	-1.04927	-1.00179	-1.58088
7.715	-1.06579	-1.01543	-1.61146
7.71667	-1.0849	-1.02978	-1.64552
7.71833	-1.10486	-1.04451	-1.68215
7.72	-1.12413	-1.05954	-1.72017
7.72167	-1.14241	-1.07524	-1.75866
7.72333	-1.16123	-1.0928	-1.79766
7.725	-1.1825	-1.11407	-1.83847
7.72667	-1.20646	-1.13976	-1.88302
7.72833	-1.23173	-1.16847	-1.93176
7.73	-1.25694	-1.19795	-1.98262
7.73167	-1.28205	-1.22717	-2.03304
7.73333	-1.30844	-1.25694	-2.08247
7.735	-1.33772	-1.28801	-2.13167
7.73667	-1.37006	-1.31973	-2.18121
7.73833	-1.40389	-1.35105	-2.2322
7.74	-1.43751	-1.38162	-2.28615
7.74167	-1.47038	-1.41192	-2.34309
7.74333	-1.50356	-1.44317	-2.40155
7.745	-1.53894	-1.47683	-2.46065
7.74667	-1.57766	-1.5136	-2.5206
7.74833	-1.61953	-1.55307	-2.58201
7.75	-1.66438	-1.5948	-2.64509
7.75167	-1.71274	-1.63926	-2.70956
7.75333	-1.76482	-1.68706	-2.77517
7.755	-1.81966	-1.73739	-2.84166
7.75667	-1.8754	-1.78787	-2.90789
7.75833	-1.9307	-1.83641	-2.97258
7.76	-1.98624	-1.88337	-3.03654
7.76167	-2.04406	-1.93151	-3.10216
7.76333	-2.10585	-1.98375	-3.17011
7.765	-2.17196	-2.04096	-3.23832
7.76667	-2.24096	-2.10207	-3.30342
7.76833	-2.30993	-2.16478	-3.36125
7.77	-2.37523	-2.22569	-3.40679
7.77167	-2.43266	-2.2805	-3.435
7.77333	-2.47716	-2.32427	-3.4418
7.775	-2.50325	-2.35119	-3.4238
7.77667	-2.5063	-2.35464	-3.37716
7.77833	-2.48241	-2.32899	-3.2965
7.78	-2.42683	-2.27106	-3.17566
7.78167	-2.33439	-2.17933	-3.00989
7.78333	-2.20237	-2.05283	-2.79697
7.785	-2.03261	-1.89193	-2.53812
7.78667	-1.83021	-1.6996	-2.23947
7.78833	-1.60121	-1.48113	-1.91178
7.79	-1.35197	-1.24268	-1.56792
7.79167	-1.08944	-0.990508	-1.22051
7.79333	-0.821189	-0.731852	-0.881134
7.795	-0.555586	-0.475608	-0.560517
7.79667	-0.30065	-0.229962	-0.267066
7.79833	-0.061407	0.000759	-0.003954
7.8	0.160723	0.215489	0.230213
7.80167	0.36465	0.412357	0.435258
7.80333	0.546309	0.586324	0.604782
7.805	0.699237	0.731037	0.728834
7.80667	0.817059	0.841823	0.800151
7.80833	0.894712	0.915653	0.816723
7.81	0.928729	0.949097	0.779591
7.81167	0.918368	0.939435	0.691526
7.81333	0.867388	0.888827	0.55892
7.815	0.783727	0.805525	0.392008
7.81667	0.675996	0.700047	0.202167
7.81833	0.550355	0.581219	-0.000135
7.82	0.411445	0.45572	-0.205771
7.82167	0.264314	0.32845	-0.407589
7.82333	0.114055	0.201525	-0.600987
7.825	-0.036046	0.073775	-0.78394
7.82667	-0.185049	-0.056508	-0.955727
7.82833	-0.332575	-0.188197	-1.11469
7.83	-0.477345	-0.317777	-1.25771
7.83167	-0.617253	-0.441796	-1.38231
7.83333	-0.749748	-0.557602	-1.48835
7.835	-0.872621	-0.663735	-1.57741
7.83667	-0.985819	-0.760919	-1.65223
7.83833	-1.09138	-0.850889	-1.71608
7.84	-1.19055	-0.933851	-1.77159
7.84167	-1.28225	-1.00859	-1.82052
7.84333	-1.36488	-1.07426	-1.86467
7.845	-1.43758	-1.13069	-1.90592
7.84667	-1.50056	-1.17807	-1.94592
7.84833	-1.55583	-1.218	-1.98681
7.85	-1.60714	-1.25403	-2.03216
7.85167	-1.65856	-1.29095	-2.08681
7.85333	-1.71318	-1.33382	-2.15557
7.855	-1.77261	-1.38662	-2.24113
7.85667	-1.8377	-1.45089	-2.34299
7.85833	-1.90896	-1.52499	-2.45775
7.86	-1.98512	-1.60422	-2.57942
7.86167	-2.06233	-1.68242	-2.7001
7.86333	-2.1362	-1.75465	-2.8113
7.865	-2.20329	-1.81755	-2.90477
7.86667	-2.25977	-1.86665	-2.9717
7.86833	-2.29899	-1.89431	-3.0008
7.87	-2.31119	-1.89086	-2.97846
7.87167	-2.28591	-1.84687	-2.89237
7.87333	-2.21483	-1.75484	-2.73576
7.875	-2.09423	-1.61115	-2.51169
7.87667	-1.92801	-1.41966	-2.23635
7.87833	-1.72894	-1.19389	-1.93693
7.88	-1.51631	-0.954708	-1.64436
7.88167	-1.31068	-0.724602	-1.38571
7.88333	-1.12921	-0.522202	-1.17867
7.885	-0.983262	-0.358885	-1.0292
7.88667	-0.876822	-0.237627	-0.932995
7.88833	-0.806023	-0.153911	-0.879127
7.89	-0.76151	-0.099009	-0.855019
7.89167	-0.73309	-0.064582	-0.851415
7.89333	-0.714325	-0.045616	-0.864784
7.895	-0.704494	-0.040689	-0.896472
7.89667	-0.706594	-0.050887	-0.949539
7.89833	-0.72382	-0.078068	-1.02564
7.9	-0.757454	-0.122627	-1.12316
7.90167	-0.806288	-0.182218	-1.23741
7.90333	-0.86681	-0.252467	-1.36249
7.905	-0.934559	-0.329316	-1.49399
7.90667	-1.00699	-0.411519	-1.6306
7.90833	-1.08529	-0.501397	-1.77278
7.91	-1.17214	-0.60252	-1.92011
7.91167	-1.26806	-0.715968	-2.07057
7.91333	-1.37051	-0.83826	-2.22084
7.915	-1.47567	-0.963313	-2.36707
7.91667	-1.58148	-1.08697	-2.50739
7.91833	-1.6893	-1.20969	-2.64401
7.92	-1.80168	-1.33512	-2.78189
7.92167	-1.91932	-1.46697	-2.92508
7.92333	-2.04	-1.60638	-3.073
7.925	-2.15844	-1.75014	-3.21883
7.92667	-2.2669	-1.89085	-3.35233
7.92833	-2.35879	-2.01996	-3.46541
7.93	-2.43278	-2.13219	-3.55639
7.93167	-2.49288	-2.22782	-3.62958
7.93333	-2.54495	-2.3113	-3.69168
7.935	-2.59408	-2.38799	-3.74789
7.93667	-2.64382	-2.46154	-3.79955
7.93833	-2.69458	-2.53278	-3.84506
7.94	-2.74096	-2.60049	-3.883
7.94167	-2.76876	-2.66186	-3.91306
7.94333	-2.75076	-2.71156	-3.9338
7.945	-2.64062	-2.74289	-3.94227
7.94667	-2.36347	-2.75025	-3.93571
7.94833	-1.79885	-2.72752	-3.91272
7.95	-0.755633	-2.6651	-3.87431
7.95167	1.0543	-2.54928	-3.82471
7.95333	4.03446	-2.36109	-3.76951
7.955	8.70342	-2.07455	-3.71216
7.95667	15.6632	-1.65743	-3.65296
7.95833	25.5277	-1.07579	-3.59103
7.96	38.8107	-0.300207	-3.52652
7.96167	55.7862	0.68807	-3.46122
7.96333	76.3464	1.89213	-3.39681
7.965	99.8924	3.2945	-3.33339
7.96667	125.299	4.85265	-3.27096
7.96833	150.98	6.49842	-3.21073
7.97	175.059	8.14338	-3.15391
7.97167	195.61	9.68828	-3.10099
7.97333	210.938	11.0333	-3.05146
7.975	219.822	12.0885	-3.00394
7.97667	221.69	12.7849	-2.95694
7.97833	216.674	13.0818	-2.91027
7.98	205.548	12.9701	-2.86503
7.98167	189.57	12.4737	-2.82277
7.98333	170.274	11.6469	-2.78511
7.985	149.243	10.5693	-2.75261
7.98667	127.924	9.33787	-2.72293
7.98833	107.488	8.05768	-2.69237
7.99	88.7721	6.8327	-2.66022
7.99167	72.2687	5.7596	-2.62909
7.99333	58.1732	4.92533	-2.60129
7.995	46.4523	4.40526	-2.57706
7.99667	36.9196	4.25926	-2.55588
7.99833	29.3035	4.52634	-2.5373
8	23.3004	5.21909	-2.52088
8.00167	18.612	6.31907	-2.5061
8.00333	14.9693	7.77609	-2.49187
8.005	12.1441	9.51328	-2.47641
8.00667	9.9501	11.4378	-2.458
8.00833	8.23939	13.458	-2.43566
8.01	6.89622	15.5093	-2.40928
8.01167	5.83151	17.5867	-2.38052
8.01333	4.97737	19.7769	-2.35358
8.015	4.283	22.2834	-2.33309
8.01667	3.71242	25.4405	-2.32015
8.01833	3.24217	29.7054	-2.31159
8.02	2.85875	35.6216	-2.30262
8.02167	2.55581	43.7497	-2.28976
8.02333	2.33077	54.5749	-2.2725
8.025	2.18225	68.404	-2.25303
8.02667	2.10859	85.264	-2.2342
8.02833	2.10632	104.824	-2.21756
8.03	2.16758	126.357	-2.20318
8.03167	2.27845	148.764	-2.19031
8.03333	2.42012	170.662	-2.17734
8.035	2.57126	190.532	-2.16225
8.03667	2.70996	206.895	-2.14404
8.03833	2.81516	218.495	-2.12368
8.04	2.86774	224.461	-2.10354
8.04167	2.85255	224.407	-2.0862
8.04333	2.76184	218.472	-2.07288
8.045	2.59671	207.27	-2.06325
8.04667	2.36523	191.794	-2.05638
8.04833	2.0804	173.267	-2.05127
8.05	1.75907	152.989	-2.04663
8.05167	1.41962	132.193	-2.0411
8.05333	1.07874	111.935	-2.03417
8.055	0.749486	93.0266	-2.02651
8.05667	0.441829	76.0159	-2.01913
8.05833	0.162972	61.1942	-2.01271
8.06	-0.08333	48.637	-2.00763
8.06167	-0.296137	38.2568	-2.004
8.06333	-0.476413	29.8573	-2.00225
8.065	-0.626915	23.1807	-2.00294
8.06667	-0.75066	17.9477	-2.00575
8.06833	-0.849384	13.8886	-2.0099
8.07	-0.923155	10.7618	-2.01521
8.07167	-0.970102	8.36226	-2.02071
8.07333	-0.987709	6.52244	-2.02414
8.075	-0.974168	5.10864	-2.02361
8.07667	-0.926559	4.01661	-2.0186
8.07833	-0.838665	3.16672	-2.00943
8.08	-0.701729	2.49981	-1.99614
8.08167	-0.505862	1.97408	-1.97685
8.08333	-0.241231	1.56053	-1.94759
8.085	0.100434	1.23691	-1.90388
8.08667	0.525251	0.983825	-1.84181
8.08833	1.0363	0.784951	-1.75682
8.09	1.63032	0.628335	-1.641
8.09167	2.29535	0.505736	-1.48165
8.09333	3.0111	0.410596	-1.26216
8.095	3.75113	0.336859	-0.963723
8.09667	4.4853	0.278978	-0.566347
8.09833	5.18103	0.232109	-0.048903
8.1	5.80418	0.192411	0.611175
8.10167	6.32212	0.157506	1.43754
8.10333	6.7071	0.125892	2.45388
8.105	6.93873	0.095494	3.68248
8.10667	7.00616	0.063148	5.14221
8.10833	6.90982	0.025788	6.84663
8.11	6.66148	-0.01811	8.80209
8.11167	6.28172	-0.068736	11.0062
8.11333	5.79588	-0.126069	13.4465
8.115	5.23113	-0.189207	16.0997
8.11667	4.61563	-0.25583	18.9328
8.11833	3.97787	-0.323854	21.9041
8.12	3.34365	-0.392809	24.9637
8.12167	2.73297	-0.46275	28.0549
8.12333	2.15942	-0.533192	31.1178
8.125	1.63189	-0.60299	34.0932
8.12667	1.15669	-0.670566	36.9241
8.12833	0.737505	-0.734683	39.5572
8.13	0.373991	-0.795056	41.9456
8.13167	0.062305	-0.852151	44.0511
8.13333	-0.20247	-0.906513	45.8451
8.135	-0.425023	-0.958429	47.3094
8.13667	-0.609788	-1.00727	48.4351
8.13833	-0.761347	-1.0515	49.2223
8.14	-0.884928	-1.09028	49.6792
8.14167	-0.986108	-1.12479	49.8222
8.14333	-1.06934	-1.15667	49.6754
8.145	-1.13729	-1.18543	49.2689
8.14667	-1.1917	-1.20833	48.6356
8.14833	-1.23445	-1.22308	47.8084
8.15	-1.26831	-1.23044	46.8197
8.15167	-1.29652	-1.23355	45.7003
8.15333	-1.32097	-1.23541	44.4783
8.155	-1.34221	-1.23809	43.1782
8.15667	-1.36078	-1.24279	41.8213
8.15833	-1.37745	-1.25004	40.4267
8.16	-1.39243	-1.25974	39.0115
8.16167	-1.40493	-1.27038	37.5914
8.16333	-1.41404	-1.2793	36.1796
8.165	-1.4203	-1.28569	34.7855
8.16667	-1.42518	-1.29199	33.4142
8.16833	-1.4293	-1.30109	32.0692
8.17	-1.43276	-1.31349	30.754
8.17167	-1.43699	-1.32865	29.4715
8.17333	-1.44389	-1.34609	28.223
8.175	-1.45368	-1.36448	27.0099
8.17667	-1.46461	-1.38203	25.8328
8.17833	-1.47432	-1.39773	24.6913
8.18	-1.48112	-1.41104	23.5846
8.18167	-1.48449	-1.42169	22.5129
8.18333	-1.48546	-1.43001	21.4773
8.185	-1.48619	-1.43655	20.4788
8.18667	-1.48811	-1.44171	19.5183
8.18833	-1.49145	-1.44559	18.5967
8.19	-1.49686	-1.44802	17.714
8.19167	-1.50473	-1.44902	16.8695
8.19333	-1.51313	-1.44891	16.062
8.195	-1.51926	-1.44822	15.2893
8.19667	-1.52229	-1.44789	14.5491
8.19833	-1.5234	-1.44916	13.8407
8.2	-1.52431	-1.45226	13.1653
8.20167	-1.52607	-1.45614	12.5243
8.20333	-1.52899	-1.45968	11.9179
8.205	-1.53332	-1.46294	11.3442
8.20667	-1.5391	-1.46634	10.802
8.20833	-1.54526	-1.46911	10.2915
8.21	-1.54989	-1.46943	9.81357
8.21167	-1.5521	-1.46692	9.36634
8.21333	-1.55332	-1.46406	8.94583
8.215	-1.55633	-1.46379	8.54806
8.21667	-1.5626	-1.46647	8.17169
8.21833	-1.57088	-1.47068	7.81736
8.22	-1.57868	-1.47611	7.48433
8.22167	-1.5839	-1.48346	7.17013
8.22333	-1.58536	-1.49193	6.8737
8.225	-1.58366	-1.49943	6.59557
8.22667	-1.58097	-1.50461	6.33505
8.22833	-1.57912	-1.50782	6.08977
8.23	-1.57875	-1.5101	5.85794
8.23167	-1.57979	-1.51146	5.63945
8.23333	-1.58243	-1.51078	5.43463
8.235	-1.58764	-1.50646	5.24306
8.23667	-1.59574	-1.49604	5.06414
8.23833	-1.60511	-1.47704	4.8971
8.24	-1.61318	-1.44836	4.74018
8.24167	-1.6183	-1.4098	4.59109
8.24333	-1.62006	-1.35979	4.44867
8.245	-1.61867	-1.29385	4.31364
8.24667	-1.6153	-1.20648	4.18732
8.24833	-1.61139	-1.09435	4.06995
8.25	-1.60696	-0.95713	3.96015
8.25167	-1.60116	-0.795401	3.85567
8.25333	-1.59405	-0.608959	3.75507
8.255	-1.58679	-0.397507	3.65828
8.25667	-1.58099	-0.162022	3.56509
8.25833	-1.57775	0.095573	3.47441
8.26	-1.57655	0.373042	3.38548
8.26167	-1.57567	0.666822	3.29869
8.26333	-1.57434	0.971593	3.21482
8.265	-1.57298	1.28146	3.13499
8.26667	-1.57201	1.58995	3.0605
8.26833	-1.57184	1.88881	2.99163
8.27	-1.57343	2.16769	2.92721
8.27167	-1.57771	2.41561	2.86562
8.27333	-1.58392	2.62343	2.80586
8.275	-1.58935	2.7853	2.74766
8.27667	-1.59106	2.89826	2.69131
8.27833	-1.588	2.96139	2.63784
8.28	-1.58139	2.97441	2.58831
8.28167	-1.5735	2.93754	2.54266
8.28333	-1.56641	2.85269	2.50014
8.285	-1.56209	2.72376	2.4602
8.28667	-1.56213	2.55586	2.42223
8.28833	-1.56664	2.35535	2.38531
8.29	-1.57416	2.12968	2.34856
8.29167	-1.58279	1.88712	2.31182
8.29333	-1.59035	1.63625	2.27653
8.295	-1.59451	1.38486	2.24507
8.29667	-1.59435	1.13839	2.21793
8.29833	-1.59115	0.8999	2.19298
8.3	-1.58669	0.671745	2.16826
8.30167	-1.58237	0.456455	2.14389
8.30333	-1.57942	0.25624	2.12059
8.305	-1.57815	0.07262	2.09852
8.30667	-1.57781	-0.093812	2.07704
8.30833	-1.57828	-0.243928	2.05448
8.31	-1.58085	-0.379798	2.02874
8.31167	-1.58657	-0.503519	1.99914
8.31333	-1.59455	-0.616475	1.96693
8.315	-1.60173	-0.718683	1.93472
8.31667	-1.60436	-0.808612	1.90604
8.31833	-1.60056	-0.884929	1.88373
8.32	-1.59161	-0.948022	1.86786
8.32167	-1.58048	-0.999868	1.85562
8.32333	-1.56944	-1.04367	1.84346
8.325	-1.55933	-1.08278	1.82934
8.32667	-1.55062	-1.11931	1.81313
8.32833	-1.54407	-1.15378	1.79539
8.33	-1.54015	-1.18528	1.77709
8.33167	-1.53884	-1.2127	1.75866
8.33333	-1.54034	-1.23666	1.73873
8.335	-1.54468	-1.25818	1.71614
8.33667	-1.55059	-1.27632	1.69245
8.33833	-1.55604	-1.28944	1.67074
8.34	-1.55924	-1.29808	1.65338
8.34167	-1.55876	-1.30492	1.64153
8.34333	-1.55441	-1.31268	1.63421
8.345	-1.54863	-1.32302	1.6277
8.34667	-1.54581	-1.33662	1.61753
8.34833	-1.54919	-1.35221	1.60193
8.35	-1.55843	-1.36636	1.58316
8.35167	-1.57019	-1.37579	1.56531
8.35333	-1.58038	-1.38019	1.55109
8.355	-1.58585	-1.38181	1.54035
8.35667	-1.58539	-1.38276	1.53134
8.35833	-1.58007	-1.38389	1.52282
8.36	-1.5722	-1.38538	1.51435
8.36167	-1.5638	-1.3869	1.50573
8.36333	-1.55608	-1.38746	1.49694
8.365	-1.5502	-1.38613	1.48784
8.36667	-1.54725	-1.38292	1.478
8.36833	-1.54772	-1.37947	1.46724
8.37	-1.55101	-1.37758	1.45588
8.37167	-1.55563	-1.37762	1.44455
8.37333	-1.56011	-1.379	1.43364
8.375	-1.56358	-1.38105	1.42314
8.37667	-1.56552	-1.38302	1.41348
8.37833	-1.56577	-1.38435	1.4055
8.38	-1.56467	-1.38483	1.39939
8.38167	-1.56269	-1.38378	1.39494
8.38333	-1.56035	-1.38047	1.39156
8.385	-1.55823	-1.37555	1.38752
8.38667	-1.55643	-1.37077	1.38078
8.38833	-1.55422	-1.36732	1.37156
8.39	-1.55083	-1.36564	1.36225
8.39167	-1.54625	-1.36568	1.35447
8.39333	-1.54108	-1.36601	1.34751
8.395	-1.53627	-1.3646	1.34017
8.39667	-1.53287	-1.36094	1.33232
8.39833	-1.53203	-1.35657	1.32336
8.4	-1.53463	-1.35335	1.31159
8.40167	-1.54043	-1.35221	1.29602
8.40333	-1.5477	-1.35321	1.27739
8.405	-1.55377	-1.35535	1.25844
8.40667	-1.55654	-1.35706	1.24299
8.40833	-1.55629	-1.35797	1.23308
8.41	-1.55476	-1.3586	1.22808
8.41167	-1.553	-1.35862	1.2263
8.41333	-1.55157	-1.35736	1.22497
8.415	-1.55146	-1.35528	1.2204
8.41667	-1.55343	-1.35409	1.2103
8.41833	-1.55717	-1.35549	1.19567
8.42	-1.56155	-1.35975	1.18042
8.42167	-1.56514	-1.36562	1.16902
8.42333	-1.5661	-1.37114	1.1636
8.425	-1.56357	-1.37462	1.16251
8.42667	-1.5593	-1.37591	1.16133
8.42833	-1.55623	-1.37636	1.15616
8.43	-1.55596	-1.37759	1.14666
8.43167	-1.55821	-1.38101	1.13522
8.43333	-1.56158	-1.38735	1.12432
8.435	-1.56473	-1.39614	1.11538
8.43667	-1.56701	-1.40562	1.10872
8.43833	-1.56815	-1.41386	1.10357
8.44	-1.56831	-1.4198	1.09884
8.44167	-1.56831	-1.4234	1.09408
8.44333	-1.56869	-1.42484	1.08965
8.445	-1.56845	-1.42414	1.08601
8.44667	-1.56635	-1.42194	1.08283
8.44833	-1.56285	-1.41969	1.07897
8.45	-1.55981	-1.41894	1.07301
8.45167	-1.55809	-1.41976	1.06461
8.45333	-1.55735	-1.42092	1.05497
8.455	-1.55766	-1.42192	1.04593
8.45667	-1.55953	-1.42337	1.03883
8.45833	-1.56249	-1.42532	1.03372
8.46	-1.56526	-1.42695	1.02929
8.46167	-1.56716	-1.42749	1.02427
8.46333	-1.56849	-1.42699	1.01907
8.465	-1.56949	-1.42596	1.01563
8.46667	-1.57008	-1.42513	1.01462
8.46833	-1.5704	-1.42571	1.01392
8.47	-1.57069	-1.42804	1.01119
8.47167	-1.57067	-1.43045	1.00605
8.47333	-1.56989	-1.43074	0.999021
8.475	-1.56858	-1.42881	0.990289
8.47667	-1.56746	-1.42706	0.97984
8.47833	-1.56699	-1.428	0.968105
8.48	-1.56701	-1.43196	0.956752
8.48167	-1.56682	-1.43674	0.947965
8.48333	-1.56558	-1.43905	0.942657
8.485	-1.56281	-1.437	0.939845
8.48667	-1.5587	-1.43178	0.937902
8.48833	-1.55433	-1.42635	0.935886
8.49	-1.55158	-1.42292	0.933208
8.49167	-1.55169	-1.42213	0.928747
8.49333	-1.55387	-1.4236	0.921776
8.495	-1.55634	-1.426	0.913558
8.49667	-1.55789	-1.42755	0.906596
8.49833	-1.5586	-1.4278	0.90193
8.5	-1.55956	-1.42823	0.897954
8.50167	-1.56212	-1.43045	0.891923
8.50333	-1.5662	-1.43469	0.882387
8.505	-1.56945	-1.43974	0.87068
8.50667	-1.56875	-1.44376	0.859978
8.50833	-1.56344	-1.44564	0.852458
8.51	-1.55646	-1.44565	0.84776
8.51167	-1.55147	-1.44474	0.844179
8.51333	-1.54945	-1.44311	0.840528
8.515	-1.54875	-1.4405	0.836672
8.51667	-1.54792	-1.43725	0.832579
8.51833	-1.54721	-1.4344	0.827652
8.52	-1.54777	-1.43282	0.821408
8.52167	-1.55003	-1.43206	0.814339
8.52333	-1.55299	-1.43073	0.807237
8.525	-1.55527	-1.42824	0.80037
8.52667	-1.55593	-1.42559	0.793762
8.52833	-1.55448	-1.42391	0.787461
8.53	-1.55155	-1.42416	0.781007
8.53167	-1.54828	-1.42671	0.77445
8.53333	-1.54454	-1.43011	0.769394
8.535	-1.53986	-1.43235	0.766958
8.53667	-1.53503	-1.43326	0.765948
8.53833	-1.53188	-1.43408	0.763726
8.54	-1.53269	-1.4359	0.757477
8.54167	-1.53919	-1.43905	0.745431
8.54333	-1.55089	-1.44281	0.728481
8.545	-1.56477	-1.44549	0.71052
8.54667	-1.5768	-1.44572	0.696489
8.54833	-1.58383	-1.44384	0.689961
8.55	-1.58483	-1.44122	0.691447
8.55167	-1.58088	-1.43854	0.698086
8.55333	-1.57451	-1.43575	0.705849
8.555	-1.56857	-1.4331	0.711899
8.55667	-1.56465	-1.43134	0.714576
8.55833	-1.56209	-1.43076	0.713137
8.56	-1.55875	-1.43042	0.708447
8.56167	-1.55295	-1.42898	0.702162
8.56333	-1.54448	-1.42579	0.695162
8.565	-1.53468	-1.42108	0.687833
8.56667	-1.52592	-1.41627	0.680415
8.56833	-1.52018	-1.41326	0.672838
8.57	-1.51789	-1.413	0.665104
8.57167	-1.51816	-1.41489	0.657434
8.57333	-1.52004	-1.41764	0.650236
8.575	-1.52339	-1.42069	0.643898
8.57667	-1.52908	-1.42457	0.638096
8.57833	-1.53751	-1.42929	0.632122
8.58	-1.54673	-1.43322	0.625854
8.58167	-1.55328	-1.43409	0.619916
8.58333	-1.55544	-1.43096	0.614762
8.585	-1.55456	-1.42476	0.610002
8.58667	-1.55265	-1.41754	0.604833
8.58833	-1.55032	-1.41154	0.598821
8.59	-1.54784	-1.40859	0.591977
8.59167	-1.54556	-1.40904	0.584996
8.59333	-1.54228	-1.41058	0.57965
8.595	-1.53558	-1.40955	0.577434
8.59667	-1.52502	-1.4042	0.577472
8.59833	-1.51373	-1.3965	0.577006
8.6	-1.50585	-1.39009	0.573662
8.60167	-1.50315	-1.38681	0.56678
8.60333	-1.50517	-1.38599	0.557918
8.605	-1.51058	-1.38601	0.550188
8.60667	-1.51653	-1.38565	0.546174
8.60833	-1.51986	-1.38484	0.546212
8.61	-1.51975	-1.38472	0.54847
8.61167	-1.51743	-1.38615	0.550323
8.61333	-1.51427	-1.38886	0.549699
8.615	-1.51081	-1.3922	0.545974
8.61667	-1.50675	-1.39543	0.540549
8.61833	-1.50233	-1.39763	0.535711
8.62	-1.49894	-1.39817	0.532395
8.62167	-1.49748	-1.39649	0.530081
8.62333	-1.49723	-1.39203	0.527748
8.625	-1.49692	-1.38503	0.524409
8.62667	-1.49554	-1.37651	0.519771
8.62833	-1.49258	-1.36769	0.514499
8.63	-1.4886	-1.35984	0.509736
8.63167	-1.48453	-1.3542	0.506379
8.63333	-1.48043	-1.35126	0.504404
8.635	-1.47586	-1.35018	0.502709
8.63667	-1.47115	-1.34989	0.49971
8.63833	-1.46721	-1.35008	0.494598
8.64	-1.46445	-1.35078	0.488255
8.64167	-1.46295	-1.35188	0.482281
8.64333	-1.46292	-1.35328	0.477643
8.645	-1.46449	-1.35489	0.474606
8.64667	-1.467	-1.35672	0.472847
8.64833	-1.46917	-1.35835	0.471492
8.65	-1.46998	-1.35893	0.469656
8.65167	-1.4697	-1.35825	0.46669
8.65333	-1.46944	-1.35648	0.462117
8.655	-1.46987	-1.35365	0.455971
8.65667	-1.47044	-1.3498	0.449186
8.65833	-1.46981	-1.34517	0.443268
8.66	-1.46737	-1.34043	0.438983
8.66167	-1.46417	-1.33707	0.435608
8.66333	-1.46193	-1.33636	0.432125
8.665	-1.46192	-1.33807	0.428418
8.66667	-1.46435	-1.34081	0.424692
8.66833	-1.46771	-1.34302	0.421088
8.67	-1.46943	-1.34391	0.418015
8.67167	-1.46807	-1.34342	0.415374
8.67333	-1.46434	-1.3411	0.411752
8.675	-1.4594	-1.33607	0.406001
8.67667	-1.45371	-1.32891	0.399001
8.67833	-1.44852	-1.32218	0.39225
8.68	-1.4457	-1.31787	0.386331
8.68167	-1.44538	-1.31545	0.382061
8.68333	-1.44623	-1.31364	0.380371
8.685	-1.44778	-1.31274	0.380184
8.68667	-1.45019	-1.31388	0.37923
8.68833	-1.45224	-1.31723	0.376878
8.69	-1.45205	-1.32159	0.374154
8.69167	-1.44975	-1.3256	0.371304
8.69333	-1.44734	-1.32832	0.367239
8.695	-1.44612	-1.32868	0.361731
8.69667	-1.44531	-1.32591	0.356296
8.69833	-1.44319	-1.32046	0.352045
8.7	-1.43913	-1.31422	0.348375
8.70167	-1.43446	-1.30968	0.344394
8.70333	-1.43136	-1.30854	0.34025
8.705	-1.43107	-1.31066	0.336631
8.70667	-1.43333	-1.31418	0.333558
8.70833	-1.43616	-1.31685	0.330703
8.71	-1.43662	-1.31782	0.328156
8.71167	-1.43317	-1.31771	0.326279
8.71333	-1.42685	-1.31697	0.325502
8.715	-1.4205	-1.31545	0.325753
8.71667	-1.41718	-1.31332	0.325646
8.71833	-1.41784	-1.3109	0.323281
8.72	-1.42094	-1.30814	0.31786
8.72167	-1.42449	-1.30504	0.310214
8.72333	-1.42741	-1.30197	0.301958
8.725	-1.42937	-1.2994	0.294209
8.72667	1899-12-28 13:40:27	1899-12-28 16:51:29	0.287676
8.72833	-1.43003	-1.29615	0.283346
8.73	-1.42906	-1.29467	0.28173
8.73167	-1.42815	-1.29326	0.28206
8.73333	-1.42844	-1.29268	0.283057
8.735	-1.42997	-1.29289	0.28417
8.73667	-1.43087	-1.2928	0.285306
8.73833	-1.42943	-1.29177	0.28593
8.74	-1.42597	-1.29058	0.285413
8.74167	-1.42164	-1.29023	0.283955
8.74333	-1.41716	-1.29091	0.282377
8.745	-1.41358	-1.29248	0.280822
8.74667	-1.41181	-1.29529	0.278145
8.74833	-1.41171	-1.29993	0.272966
8.75	-1.41311	-1.30615	0.265003
8.75167	1899-12-28 14:01:04	1899-12-28 16:30:35	0.255648
8.75333	-1.419	-1.31513	0.247839
8.755	-1.4204	-1.31411	0.244319
8.75667	-1.41887	-1.30997	0.245022
8.75833	-1.41474	-1.30473	0.247289
8.76	-1.40962	-1.29971	0.248649
8.76167	-1.40591	-1.29499	0.248174
8.76333	-1.40561	-1.29038	0.24599
8.765	-1.40854	-1.28618	0.242838
8.76667	-1.41199	-1.28249	0.240029
8.76833	-1.41254	-1.27868	0.238837
8.77	-1.40848	-1.27405	0.23934
8.77167	-1.40134	-1.26911	0.240333
8.77333	-1.39429	-1.2653	0.24126
8.775	-1.38874	-1.26323	0.24287
8.77667	-1.38391	-1.2622	0.245794
8.77833	-1.37935	-1.2615	0.24979
8.78	-1.37601	-1.2613	0.254047
8.78167	-1.37438	-1.26245	0.257748
8.78333	-1.37327	-1.26504	0.26037
8.785	-1.37113	-1.26774	0.26139
8.78667	-1.36794	-1.26918	0.259802
8.78833	-1.36533	-1.2694	0.254409
8.79	-1.36505	-1.26893	0.245636
8.79167	-1.36721	-1.26762	0.23697
8.79333	-1.37032	-1.26523	0.232374
8.795	-1.37301	-1.26228	0.232369
8.79667	-1.37496	-1.25946	0.234092
8.79833	-1.37609	-1.25702	0.234595
8.8	-1.37624	-1.25511	0.233515
8.80167	-1.37572	-1.25435	0.232323
8.80333	-1.37505	-1.25533	0.231634
8.805	-1.37444	-1.25779	0.23054
8.80667	-1.37367	-1.26057	0.227983
8.80833	-1.37221	-1.26235	0.223336
8.81	-1.36967	-1.26242	0.216686
8.81167	-1.36648	-1.26076	0.209315
8.81333	-1.36366	-1.25777	0.203313
8.815	-1.36191	-1.25444	0.20037
8.81667	-1.36179	-1.25222	0.200458
8.81833	-1.36444	-1.25249	0.201348
8.82	-1.37087	-1.25592	0.200225
8.82167	-1.38017	-1.26205	0.196178
8.82333	-1.38914	-1.26886	0.190884
8.825	-1.39416	-1.27337	0.186995
8.82667	-1.39445	-1.2737	0.185557
8.82833	-1.3927	-1.27072	0.184812
8.83	-1.39153	-1.26661	0.182618
8.83167	-1.39086	-1.26239	0.179442
8.83333	-1.38914	-1.25795	0.177282
8.835	-1.38568	-1.25338	0.176639
8.83667	-1.38077	-1.24926	0.17637
8.83833	-1.37496	-1.24607	0.175568
8.84	-1.36953	-1.24397	0.174172
8.84167	-1.36641	-1.24314	0.171932
8.84333	-1.3666	-1.24428	0.168602
8.845	-1.36935	-1.24825	0.165166
8.84667	-1.37302	-1.25474	0.163186
8.84833	-1.37603	-1.26161	0.162897
8.85	-1.37735	-1.26627	0.162883
8.85167	-1.3765	-1.268	0.16143
8.85333	-1.37377	-1.26801	0.157575
8.855	-1.37041	-1.26803	0.151544
8.85667	-1.36823	-1.26916	0.144723
8.85833	-1.36847	-1.27156	0.138767
8.86	-1.37086	-1.27456	0.134409
8.86167	-1.37431	-1.2769	0.131177
8.86333	-1.37759	-1.27752	0.128196
8.865	-1.37955	-1.27636	0.125016
8.86667	-1.37913	-1.27367	0.122161
8.86833	-1.37543	-1.26905	0.120694
8.87	-1.36867	-1.26258	0.120629
8.87167	-1.36089	-1.25578	0.120867
8.87333	-1.35457	-1.25024	0.121025
8.875	-1.35118	-1.24678	0.121333
8.87667	-1.35078	-1.24599	0.121421
8.87833	-1.35274	-1.24826	0.120495
8.88	-1.35641	-1.2523	0.118352
8.88167	-1.36099	-1.25525	0.115414
8.88333	-1.36535	-1.25481	0.111959
8.885	-1.36873	-1.25123	0.107638
8.88667	-1.37106	-1.24643	0.102339
8.88833	-1.37204	-1.24228	0.097063
8.89	-1.37067	-1.24007	0.093141
8.89167	-1.36695	-1.24047	0.090678
8.89333	-1.36263	-1.24317	0.088611
8.895	-1.35918	-1.24728	0.086362
8.89667	-1.35657	-1.25205	0.08455
8.89833	-1.35424	-1.25602	0.083843
8.9	-1.35167	-1.2566	0.084112
8.90167	-1.34821	-1.25236	0.084503
8.90333	-1.34381	-1.24543	0.083381
8.905	-1.34003	-1.23985	0.079399
8.90667	-1.33927	-1.23789	0.073188
8.90833	-1.34249	-1.23917	0.067093
8.91	-1.34822	-1.24216	0.063242
8.91167	-1.35399	-1.24498	0.062198
8.91333	-1.35812	-1.24615	0.063088
8.915	-1.36044	-1.24587	0.064387
8.91667	-1.36154	-1.24545	0.064709
8.91833	-1.36157	-1.24549	0.063088
8.92	-1.36034	-1.24584	0.059167
8.92167	-1.35856	-1.24727	0.053034
8.92333	-1.35721	-1.25069	0.045184
8.925	-1.35551	-1.25513	0.037114
8.92667	-1.35149	-1.2577	0.031363
8.92833	-1.34476	-1.25593	0.029854
8.93	-1.33724	-1.25	0.032163
8.93167	-1.3314	-1.24251	0.035628
8.93333	-1.32829	-1.23606	0.03743
8.935	-1.3273	-1.23156	0.036843
8.93667	-1.32787	-1.2289	0.034999
8.93833	-1.3304	-1.22833	0.032796
8.94	-1.33471	-1.22987	0.03045
8.94167	-1.33923	-1.23275	0.028266
8.94333	-1.34261	-1.23657	0.026361
8.945	-1.34542	-1.24188	0.02379
8.94667	-1.34882	-1.24858	0.01939
8.94833	-1.35222	-1.2551	0.013271
8.95	-1.35454	-1.26026	0.006444
8.95167	-1.35641	-1.26445	-0.00041
8.95333	-1.35887	-1.26788	-0.006831
8.955	-1.36135	-1.26946	-0.012545
8.95667	-1.36203	-1.2681	-0.017542
8.95833	-1.35974	-1.26399	-0.021294
8.96	-1.35528	-1.25837	-0.023069
8.96167	-1.35049	-1.25264	-0.023185
8.96333	-1.34686	-1.24793	-0.022827
8.965	-1.34511	-1.24528	-0.023106
8.96667	-1.3451	-1.2452	-0.024424
8.96833	-1.34571	-1.24666	-0.025732
8.97	-1.34591	-1.2481	-0.025565
8.97167	-1.3461	-1.24937	-0.024382
8.97333	-1.34762	-1.25091	-0.024131
8.975	-1.3504	-1.25216	-0.025667
8.97667	-1.35257	-1.25204	-0.028378
8.97833	-1.35261	-1.25002	-0.031516
8.98	-1.35078	-1.24661	-0.034999
8.98167	-1.34832	-1.2431	-0.038892
8.98333	-1.34611	-1.24059	-0.042654
8.985	-1.34506	-1.23958	-0.045458
8.98667	-1.3461	-1.24031	-0.047251
8.98833	-1.34872	-1.24208	-0.048615
8.99	-1.35103	-1.24333	-0.050249
8.99167	-1.35176	-1.243	-0.053039
8.99333	-1.35088	-1.24158	-0.057444
8.995	-1.34963	-1.24095	-0.063186
8.99667	-1.34996	-1.24357	-0.069836
8.99833	-1.35208	-1.24971	-0.076495
			-0.08171

## Sheet: Fig. 1f
Time in [s]	CryA extracted Chromophores
7.595	-1.70493
7.59667	-1.70092
7.59833	-1.69635
7.6	-1.69196
7.60167	-1.68883
7.60333	-1.68804
7.605	-1.69041
7.60667	-1.69627
7.60833	-1.70488
7.61	-1.71483
7.61167	-1.72582
7.61333	-1.73924
7.615	-1.75587
7.61667	-1.77426
7.61833	-1.79129
7.62	-1.80333
7.62167	-1.80929
7.62333	-1.81171
7.625	-1.81402
7.62667	-1.81853
7.62833	-1.82638
7.63	-1.83834
7.63167	-1.85424
7.63333	-1.87168
7.635	-1.88693
7.63667	-1.89749
7.63833	-1.90384
7.64	-1.90908
7.64167	-1.91649
7.64333	-1.92703
7.645	-1.94011
7.64667	-1.95542
7.64833	-1.97238
7.65	-1.98928
7.65167	-2.0041
7.65333	-2.01621
7.655	-2.0273
7.65667	-2.0398
7.65833	-2.05419
7.66	-2.06879
7.66167	-2.08229
7.66333	-2.09591
7.665	-2.11174
7.66667	-2.12991
7.66833	-2.14956
7.67	-2.1711
7.67167	-2.1945
7.67333	-2.21763
7.675	-2.23961
7.67667	-2.26246
7.67833	-2.28773
7.68	-2.31501
7.68167	-2.34382
7.68333	-2.37396
7.685	-2.40458
7.68667	-2.43561
7.68833	-2.46957
7.69	-2.50943
7.69167	-2.55472
7.69333	-2.60265
7.695	-2.65184
7.69667	-2.70298
7.69833	-2.75676
7.7	-2.81252
7.70167	-2.869
7.70333	-2.92642
7.705	-2.98728
7.70667	-3.05297
7.70833	-3.12018
7.71	-3.18352
7.71167	-3.2416
7.71333	-3.2993
7.715	-3.36383
7.71667	-3.43829
7.71833	-3.52074
7.72	-3.60832
7.72167	-3.69908
7.72333	-3.79254
7.725	-3.89065
7.72667	-3.99621
7.72833	-4.1096
7.73	-4.22868
7.73167	-4.35228
7.73333	-4.48184
7.735	-4.61872
7.73667	-4.76196
7.73833	-4.90942
7.74	-5.05993
7.74167	-5.21368
7.74333	-5.37178
7.745	-5.53582
7.74667	-5.70682
7.74833	-5.88426
7.75	-6.06645
7.75167	-6.25095
7.75333	-6.43392
7.755	-6.60944
7.75667	-6.77087
7.75833	-6.9134
7.76	-7.03486
7.76167	-7.13298
7.76333	-7.2021
7.765	-7.23264
7.76667	-7.21334
7.76833	-7.13286
7.77	-6.9801
7.77167	-6.74542
7.77333	-6.42177
7.775	-6.00432
7.77667	-5.49041
7.77833	-4.87969
7.78	-4.17331
7.78167	-3.37435
7.78333	-2.49018
7.785	-1.53534
7.78667	-0.531507
7.78833	0.49647
7.79	1.52487
7.79167	2.5321
7.79333	3.49695
7.795	4.39768
7.79667	5.21516
7.79833	5.93665
7.8	6.55518
7.80167	7.06488
7.80333	7.45709
7.805	7.72193
7.80667	7.85293
7.80833	7.84885
7.81	7.71225
7.81167	7.45014
7.81333	7.07726
7.815	6.61652
7.81667	6.09356
7.81833	5.5303
7.82	4.94371
7.82167	4.3486
7.82333	3.75838
7.825	3.18266
7.82667	2.62647
7.82833	2.09318
7.83	1.58629
7.83167	1.10791
7.83333	0.658286
7.835	0.237358
7.83667	-0.155056
7.83833	-0.519534
7.84	-0.855854
7.84167	-1.16349
7.84333	-1.44394
7.845	-1.7011
7.84667	-1.9402
7.84833	-2.16763
7.85	-2.3915
7.85167	-2.62182
7.85333	-2.86873
7.855	-3.13852
7.85667	-3.43032
7.85833	-3.73501
7.86	-4.03594
7.86167	-4.31191
7.86333	-4.5414
7.865	-4.70564
7.86667	-4.78803
7.86833	-4.77203
7.87	-4.64251
7.87167	-4.39166
7.87333	-4.02454
7.875	-3.56175
7.87667	-3.03906
7.87833	-2.5026
7.88	-2.00032
7.88167	-1.57216
7.88333	-1.24266
7.885	-1.01899
7.88667	-0.893935
7.88833	-0.851555
7.89	-0.873016
7.89167	-0.942629
7.89333	-1.05224
7.895	-1.20063
7.89667	-1.38934
7.89833	-1.61916
7.9	-1.88796
7.90167	-2.18967
7.90333	-2.51519
7.905	-2.85506
7.90667	-3.20235
7.90833	-3.55386
7.91	-3.90851
7.91167	-4.26543
7.91333	-4.62285
7.915	-4.97826
7.91667	-5.33059
7.91833	-5.68262
7.92	-6.03906
7.92167	-6.40126
7.92333	-6.76257
7.925	-7.10806
7.92667	-7.42065
7.92833	-7.6896
7.93	-7.91487
7.93167	-8.10413
7.93333	-8.26735
7.935	-8.4128
7.93667	-8.54415
7.93833	-8.65829
7.94	-8.74721
7.94167	-8.79952
7.94333	-8.7974
7.945	-8.71577
7.94667	-8.52155
7.94833	-8.16455
7.95	-7.56525
7.95167	-6.60758
7.95333	-5.13257
7.955	-2.9333
7.95667	0.237618
7.95833	4.64242
7.96	10.5178
7.96167	18.0227
7.96333	27.1816
7.965	37.8344
7.96667	49.6059
7.96833	61.913
7.97	74.0161
7.97167	85.1042
7.97333	94.399
7.975	101.262
7.97667	105.278
7.97833	106.302
7.98	104.456
7.98167	100.094
7.98333	93.7354
7.985	85.9857
7.98667	77.4631
7.98833	68.7347
7.99	60.2726
7.99167	52.4322
7.99333	45.454
7.995	39.4756
7.99667	34.5473
7.99833	30.6522
8	27.725
8.00167	25.6675
8.00333	24.3622
8.005	23.683
8.00667	23.501
8.00833	23.6856
8.01	24.107
8.01167	24.6402
8.01333	25.1713
8.015	25.6045
8.01667	25.8692
8.01833	25.9232
8.02	25.7494
8.02167	25.3497
8.02333	24.7419
8.025	23.9598
8.02667	23.0477
8.02833	22.0508
8.03	21.0073
8.03167	19.9439
8.03333	18.8774
8.035	17.815
8.03667	16.7534
8.03833	15.6778
8.04	14.5666
8.04167	13.4005
8.04333	12.1717
8.045	10.8867
8.04667	9.564
8.04833	8.22942
8.05	6.91133
8.05167	5.63738
8.05333	4.43266
8.055	3.31917
8.05667	2.31538
8.05833	1.43403
8.06	0.680591
8.06167	0.054948
8.06333	-0.445791
8.065	-0.824807
8.06667	-1.08158
8.06833	-1.20865
8.07	-1.19041
8.07167	-1.00066
8.07333	-0.599334
8.075	0.070241
8.07667	1.08279
8.07833	2.53188
8.08	4.53161
8.08167	7.2183
8.08333	10.745
8.085	15.2691
8.08667	20.9414
8.08833	27.8972
8.09	36.2427
8.09167	46.0394
8.09333	57.289
8.095	69.9212
8.09667	83.7868
8.09833	98.6551
8.1	114.216
8.10167	130.091
8.10333	145.849
8.105	161.033
8.10667	175.184
8.10833	187.871
8.11	198.723
8.11167	207.442
8.11333	213.819
8.115	217.746
8.11667	219.211
8.11833	218.303
8.12	215.189
8.12167	210.107
8.12333	203.337
8.125	195.19
8.12667	185.984
8.12833	176.028
8.13	165.614
8.13167	155.001
8.13333	144.414
8.135	134.038
8.13667	124.019
8.13833	114.468
8.14	105.458
8.14167	97.0304
8.14333	89.201
8.145	81.9682
8.14667	75.3174
8.14833	69.2228
8.15	63.6504
8.15167	58.5618
8.15333	53.9192
8.155	49.6875
8.15667	45.8309
8.15833	42.3116
8.16	39.0928
8.16167	36.1441
8.16333	33.4418
8.165	30.9659
8.16667	28.6961
8.16833	26.6126
8.17	24.6977
8.17167	22.9357
8.17333	21.3127
8.175	19.8163
8.17667	18.4359
8.17833	17.163
8.18	15.9903
8.18167	14.9106
8.18333	13.9158
8.185	12.9972
8.18667	12.1478
8.18833	11.364
8.19	10.6429
8.19167	9.97909
8.19333	9.36482
8.195	8.79286
8.19667	8.25893
8.19833	7.76089
8.2	7.29672
8.20167	6.86333
8.20333	6.45682
8.205	6.07391
8.20667	5.71411
8.20833	5.37993
8.21	5.07376
8.21167	4.79283
8.21333	4.52859
8.215	4.27283
8.21667	4.02415
8.21833	3.7871
8.22	3.56536
8.22167	3.35864
8.22333	3.16567
8.225	2.98522
8.22667	2.81503
8.22833	2.65224
8.23	2.49445
8.23167	2.34123
8.23333	2.1938
8.235	2.05327
8.23667	1.92141
8.23833	1.8003
8.24	1.6891
8.24167	1.58373
8.24333	1.48146
8.245	1.38354
8.24667	1.29333
8.24833	1.21348
8.25	1.14542
8.25167	1.08969
8.25333	1.04651
8.255	1.01578
8.25667	0.995239
8.25833	0.981047
8.26	0.971561
8.26167	0.968175
8.26333	0.973036
8.265	0.988255
8.26667	1.01448
8.26833	1.04853
8.27	1.08414
8.27167	1.11532
8.27333	1.13862
8.275	1.15243
8.27667	1.1563
8.27833	1.15095
8.28	1.13675
8.28167	1.11222
8.28333	1.07494
8.285	1.02309
8.28667	0.955443
8.28833	0.871109
8.29	0.77054
8.29167	0.65703
8.29333	0.53687
8.295	0.417419
8.29667	0.303317
8.29833	0.194554
8.3	0.089366
8.30167	-0.012806
8.30333	-0.111906
8.305	-0.207387
8.30667	-0.296831
8.30833	-0.377577
8.31	-0.45035
8.31167	-0.51902
8.31333	-0.58718
8.315	-0.654543
8.31667	-0.715983
8.31833	-0.765655
8.32	-0.801926
8.32167	-0.827391
8.32333	-0.847034
8.325	-0.866636
8.32667	-0.889971
8.32833	-0.916868
8.33	-0.94384
8.33167	-0.968068
8.33333	-0.991501
8.335	-1.01744
8.33667	-1.04445
8.33833	-1.0681
8.34	-1.08649
8.34167	-1.10155
8.34333	-1.1162
8.345	-1.13242
8.34667	-1.15175
8.34833	-1.17509
8.35	-1.2007
8.35167	-1.22488
8.35333	-1.24523
8.355	-1.26123
8.35667	-1.27242
8.35833	-1.27886
8.36	-1.28311
8.36167	-1.28915
8.36333	-1.29863
8.365	-1.31047
8.36667	-1.32307
8.36833	-1.3352
8.37	-1.34586
8.37167	-1.35438
8.37333	-1.36105
8.375	-1.36721
8.37667	-1.37457
8.37833	-1.38397
8.38	-1.39452
8.38167	-1.40368
8.38333	-1.4096
8.385	-1.41355
8.38667	-1.41863
8.38833	-1.42612
8.39	-1.43469
8.39167	-1.4418
8.39333	-1.44572
8.395	-1.44734
8.39667	-1.44997
8.39833	-1.45754
8.4	-1.47202
8.40167	-1.49148
8.40333	-1.51085
8.405	-1.52388
8.40667	-1.52745
8.40833	-1.52541
8.41	-1.52398
8.41167	-1.52545
8.41333	-1.52984
8.415	-1.53787
8.41667	-1.54981
8.41833	-1.5641
8.42	-1.57724
8.42167	-1.58526
8.42333	-1.58582
8.425	-1.57998
8.42667	-1.57304
8.42833	-1.57114
8.43	-1.57637
8.43167	-1.58692
8.43333	-1.60029
8.435	-1.61423
8.43667	-1.62679
8.43833	-1.63716
8.44	-1.64549
8.44167	-1.65219
8.44333	-1.65784
8.445	-1.66276
8.44667	-1.66712
8.44833	-1.67199
8.45	-1.67853
8.45167	-1.68525
8.45333	-1.68941
8.455	-1.69115
8.45667	-1.69273
8.45833	-1.69471
8.46	-1.69592
8.46167	-1.69619
8.46333	-1.69746
8.465	-1.70223
8.46667	-1.71224
8.46833	-1.72748
8.47	-1.74445
8.47167	-1.75744
8.47333	-1.76336
8.475	-1.76343
8.47667	-1.76136
8.47833	-1.76168
8.48	-1.76816
8.48167	-1.78124
8.48333	-1.79669
8.485	-1.8087
8.48667	-1.81409
8.48833	-1.81346
8.49	-1.81045
8.49167	-1.80922
8.49333	-1.81111
8.495	-1.81396
8.49667	-1.81541
8.49833	-1.81645
8.5	-1.8206
8.50167	-1.83013
8.50333	-1.84397
8.505	-1.85803
8.50667	-1.86694
8.50833	-1.8683
8.51	-1.86494
8.51167	-1.8616
8.51333	-1.86088
8.515	-1.86238
8.51667	-1.86463
8.51833	-1.86734
8.52	-1.8719
8.52167	-1.87904
8.52333	-1.88716
8.525	-1.89429
8.52667	-1.89918
8.52833	-1.90071
8.53	-1.89962
8.53167	-1.89846
8.53333	-1.89861
8.535	-1.90007
8.53667	-1.90312
8.53833	-1.90866
8.54	-1.91837
8.54167	-1.93312
8.54333	-1.95046
8.545	-1.96516
8.54667	-1.97318
8.54833	-1.97398
8.55	-1.96917
8.55167	-1.96145
8.55333	-1.95367
8.555	-1.94778
8.55667	-1.94585
8.55833	-1.94951
8.56	-1.95679
8.56167	-1.96288
8.56333	-1.96443
8.565	-1.9616
8.56667	-1.95709
8.56833	-1.95467
8.57	-1.95673
8.57167	-1.96261
8.57333	-1.97035
8.575	-1.97974
8.57667	-1.99178
8.57833	-2.00561
8.58	-2.01785
8.58167	-2.02509
8.58333	-2.02636
8.585	-2.02375
8.58667	-2.0211
8.58833	-2.02152
8.59	-2.02611
8.59167	-2.03361
8.59333	-2.04002
8.595	-2.04011
8.59667	-2.03166
8.59833	-2.0175
8.6	-2.0033
8.60167	-1.99369
8.60333	-1.99006
8.605	-1.99136
8.60667	-1.99514
8.60833	-1.99824
8.61	-1.99886
8.61167	-1.99792
8.61333	-1.9976
8.615	-1.99865
8.61667	-1.99991
8.61833	-2.00047
8.62	-2.00082
8.62167	-2.00131
8.62333	-2.00135
8.625	-2.00015
8.62667	-1.99732
8.62833	-1.99316
8.63	-1.98867
8.63167	-1.9853
8.63333	-1.98452
8.635	-1.98739
8.63667	-1.99381
8.63833	-2.00163
8.64	-2.00728
8.64167	-2.00913
8.64333	-2.0082
8.645	-2.0057
8.64667	-2.00262
8.64833	-1.99974
8.65	-1.99677
8.65167	-1.99357
8.65333	-1.99198
8.655	-1.99425
8.65667	-1.99967
8.65833	-2.00462
8.66	-2.00651
8.66167	-2.0058
8.66333	-2.00416
8.665	-2.00197
8.66667	-1.99847
8.66833	-1.99294
8.67	-1.98555
8.67167	-1.97805
8.67333	-1.97324
8.675	-1.97246
8.67667	-1.9746
8.67833	-1.97819
8.68	-1.98199
8.68167	-1.98287
8.68333	-1.97837
8.685	-1.97109
8.68667	-1.96592
8.68833	-1.96464
8.69	-1.96556
8.69167	-1.96737
8.69333	-1.97076
8.695	-1.97624
8.69667	-1.98306
8.69833	-1.9897
8.7	-1.99361
8.70167	-1.99291
8.70333	-1.98854
8.705	-1.98323
8.70667	-1.97953
8.70833	-1.97882
8.71	-1.9804
8.71167	-1.98129
8.71333	-1.97832
8.715	-1.9716
8.71667	-1.96513
8.71833	-1.96311
8.72	-1.96702
8.72167	-1.97505
8.72333	-1.98389
8.725	-1.99202
8.72667	-1.99978
8.72833	-2.00702
8.73	-2.01237
8.73167	-2.01475
8.73333	-2.01511
8.735	-2.01563
8.73667	-2.01779
8.73833	-2.02141
8.74	-2.0248
8.74167	-2.02584
8.74333	-2.02327
8.745	-2.01804
8.74667	-2.01368
8.74833	-2.01441
8.75	-2.02189
8.75167	-2.03361
8.75333	-2.04431
8.755	-2.0497
8.75667	-2.04969
8.75833	-2.04726
8.76	-2.0447
8.76167	-2.043
8.76333	-2.04352
8.765	-2.047
8.76667	-2.05132
8.76833	-2.05236
8.77	-2.04827
8.77167	-2.04182
8.77333	-2.03691
8.775	-2.03443
8.77667	-2.03349
8.77833	-2.03346
8.78	-2.03388
8.78167	-2.03456
8.78333	-2.0352
8.785	-2.0352
8.78667	-2.03542
8.78833	-2.03872
8.79	-2.04694
8.79167	-2.05795
8.79333	-2.0673
8.795	-2.07236
8.79667	-2.0729
8.79833	-2.06931
8.8	-2.06237
8.80167	-2.05404
8.80333	-2.0472
8.805	-2.04422
8.80667	-2.04575
8.80833	-2.05076
8.81	-2.05677
8.81167	-2.06082
8.81333	-2.06133
8.815	-2.0596
8.81667	-2.05933
8.81833	-2.06367
8.82	-2.07248
8.82167	-2.08226
8.82333	-2.08817
8.825	-2.08786
8.82667	-2.0841
8.82833	-2.08216
8.83	-2.08407
8.83167	-2.08652
8.83333	-2.08465
8.835	-2.07706
8.83667	-2.0661
8.83833	-2.05445
8.84	-2.04429
8.84167	-2.0387
8.84333	-2.03932
8.845	-2.04405
8.84667	-2.05024
8.84833	-2.05764
8.85	-2.06665
8.85167	-2.07656
8.85333	-2.08585
8.855	-2.09359
8.85667	-2.09972
8.85833	-2.10409
8.86	-2.10621
8.86167	-2.10645
8.86333	-2.10541
8.865	-2.10308
8.86667	-2.09912
8.86833	-2.09347
8.87	-2.08744
8.87167	-2.08329
8.87333	-2.08187
8.875	-2.08245
8.87667	-2.08409
8.87833	-2.08641
8.88	-2.0892
8.88167	-2.0919
8.88333	-2.09391
8.885	-2.09525
8.88667	-2.09585
8.88833	-2.09507
8.89	-2.09268
8.89167	-2.09032
8.89333	-2.09079
8.895	-2.09475
8.89667	-2.09919
8.89833	-2.09972
8.9	-2.09386
8.90167	-2.08264
8.90333	-2.07058
8.905	-2.06307
8.90667	-2.06247
8.90833	-2.06664
8.91	-2.0721
8.91167	-2.07697
8.91333	-2.08093
8.915	-2.08502
8.91667	-2.09069
8.91833	-2.09782
8.92	-2.10459
8.92167	-2.11006
8.92333	-2.11425
8.925	-2.1157
8.92667	-2.11117
8.92833	-2.09902
8.93	-2.08154
8.93167	-2.06337
8.93333	-2.04855
8.935	-2.03864
8.93667	-2.03418
8.93833	-2.03631
8.94	-2.04453
8.94167	-2.05502
8.94333	-2.06423
8.945	-2.07234
8.94667	-2.08017
8.94833	-2.08575
8.95	-2.08769
8.95167	-2.08845
8.95333	-2.09035
8.955	-2.09268
8.95667	-2.09417
8.95833	-2.0945
8.96	-2.09315
8.96167	-2.08967
8.96333	-2.08511
8.965	-2.08243
8.96667	-2.08401
8.96833	-2.08876
8.97	-2.09347
8.97167	-2.09641
8.97333	-2.09897
8.975	-2.10368
8.97667	-2.11117
8.97833	-2.11939
8.98	-2.12569
8.98167	-2.12869
8.98333	-2.12876
8.985	-2.12787
8.98667	-2.12796
8.98833	-2.12862
8.99	-2.12842
8.99167	-2.1272
8.99333	-2.12538
8.995	-2.12382
8.99667	-2.12521
8.99833	-2.13185
9
9.00333
9.005
9.00667
9.00833
9.01
9.01167
9.01333
9.015
9.01667
9.01833
9.02
9.02167
9.02333
9.025
9.02667
9.02833
9.03
9.03167
9.03333
9.035
9.03667
9.03833
9.04
9.04167
9.04333
9.045
9.04667
9.04833
9.05
9.05167
9.05333
9.055
9.05667
9.05833
9.06
9.06167
9.06333
9.065
9.06667
9.06833
9.07
9.07167
9.07333
9.075
9.07667
9.07833
9.08
9.08167
9.08333
9.085
9.08667
9.08833
9.09
9.09167
9.09333
9.095
9.09667
9.09833
9.1
9.10167
9.10333
9.105
9.10667
9.10833
9.11
9.11167
9.11333
9.115
9.11667
9.11833
9.12
9.12167
9.12333
9.125
9.12667
9.12833
9.13
9.13167
9.13333
9.135
9.13667
9.13833
9.14
9.14167
9.14333
9.145
9.14667
9.14833
9.15
9.15167
9.15333
9.155
9.15667
9.15833
9.16
9.16167
9.16333
9.165
9.16667
9.16833
9.17
9.17167
9.17333
9.175
9.17667
9.17833
9.18
9.18167
9.18333
9.185
9.18667
9.18833
9.19
9.19167
9.19333
9.195
9.19667
9.19833
9.2
9.20167
9.20333
9.205
9.20667
9.20833
9.21
9.21167
9.21333
9.215
9.21667
9.21833
9.22
9.22167
9.22333
9.225
9.22667
9.22833
9.23
9.23167
9.23333
9.235
9.23667
9.23833
9.24
9.24167
9.24333
9.245
9.24667
9.24833
9.25
9.25167
9.25333
9.255
9.25667
9.25833
9.26
9.26167
9.26333
9.265
9.26667
9.26833
9.27
9.27167
9.27333
9.275
9.27667
9.27833
9.28
9.28167
9.28333
9.285
9.28667
9.28833
9.29
9.29167
9.29333
9.295
9.29667
9.29833
9.3
9.30167
9.30333
9.305
9.30667
9.30833
9.31
9.31167
9.31333
9.315
9.31667
9.31833
9.32
9.32167
9.32333
9.325
9.32667
9.32833
9.33
9.33167
9.33333
9.335
9.33667
9.33833
9.34
9.34167
9.34333
9.345
9.34667
9.34833
9.35
9.35167
9.35333
9.355
9.35667
9.35833
9.36
9.36167
9.36333
9.365
9.36667
9.36833
9.37
9.37167
9.37333
9.375
9.37667
9.37833
9.38
9.38167
9.38333
9.385
9.38667
9.38833
9.39
9.39167
9.39333
9.395
9.39667
9.39833
9.4
9.40167
9.40333
9.405
9.40667
9.40833
9.41
9.41167
9.41333
9.415
9.41667
9.41833
9.42
9.42167
9.42333
9.425
9.42667
9.42833
9.43
9.43167
9.43333
9.435
9.43667
9.43833
9.44
9.44167
9.44333
9.445
9.44667
9.44833
9.45
9.45167
9.45333
9.455
9.45667
9.45833
9.46
9.46167
9.46333
9.465
9.46667
9.46833
9.47
9.47167
9.47333
9.475
9.47667
9.47833
9.48
9.48167
9.48333
9.485
9.48667
9.48833
9.49
9.49167
9.49333
9.495
9.49667
9.49833
9.5
9.50167
9.50333
9.505
9.50667
9.50833
9.51
9.51167
9.51333
9.515
9.51667
9.51833
9.52
9.52167
9.52333
9.525
9.52667
9.52833
9.53
9.53167
9.53333
9.535
9.53667
9.53833
9.54
9.54167
9.54333
9.545
9.54667
9.54833
9.55
9.55167
9.55333
9.555
9.55667
9.55833
9.56
9.56167
9.56333
9.565
9.56667
9.56833
9.57
9.57167
9.57333
9.575
9.57667
9.57833
9.58
9.58167
9.58333
9.585
9.58667
9.58833
9.59
9.59167
9.59333
9.595
9.59667
9.59833
9.6
9.60167
9.60333
9.605
9.60667
9.60833
9.61
9.61167
9.61333
9.615
9.61667
9.61833
9.62
9.62167
9.62333
9.625
9.62667
9.62833
9.63
9.63167
9.63333
9.635
9.63667
9.63833
9.64
9.64167
9.64333
9.645
9.64667
9.64833
9.65
9.65167
9.65333
9.655
9.65667
9.65833
9.66
9.66167
9.66333
9.665
9.66667
9.66833
9.67
9.67167
9.67333
9.675
9.67667
9.67833
9.68
9.68167
9.68333
9.685
9.68667
9.68833
9.69
9.69167
9.69333
9.695
9.69667
9.69833
9.7
9.70167
9.70333
9.705
9.70667
9.70833
9.71
9.71167
9.71333
9.715
9.71667
9.71833
9.72
9.72167
9.72333
9.725
9.72667
9.72833
9.73
9.73167
9.73333
9.735
9.73667
9.73833
9.74
9.74167
9.74333
9.745
9.74667
9.74833
9.75
9.75167
9.75333
9.755
9.75667
9.75833
9.76
9.76167
9.76333
9.765
9.76667
9.76833
9.77
9.77167
9.77333
9.775
9.77667
9.77833
9.78
9.78167
9.78333
9.785
9.78667
9.78833
9.79
9.79167
9.79333
9.795
9.79667
9.79833
9.8
9.80167
9.80333
9.805
9.80667
9.80833
9.81
9.81167
9.81333
9.815
9.81667
9.81833
9.82
9.82167
9.82333
9.825
9.82667
9.82833
9.83
9.83167
9.83333
9.835
9.83667
9.83833
9.84
9.84167
9.84333
9.845
9.84667
9.84833
9.85
9.85167
9.85333
9.855
9.85667
9.85833
9.86
9.86167
9.86333
9.865
9.86667
9.86833
9.87
9.87167
9.87333
9.875
9.87667
9.87833
9.88
9.88167
9.88333
9.885
9.88667
9.88833
9.89
9.89167
9.89333
9.895
9.89667
9.89833
9.9
9.90167
9.90333
9.905
9.90667
9.90833
9.91
9.91167
9.91333
9.915
9.91667
9.91833
9.92
9.92167
9.92333
9.925
9.92667
9.92833
9.93
9.93167
9.93333
9.935
9.93667
9.93833
9.94
9.94167
9.94333
9.945
9.94667
9.94833
9.95
9.95167
9.95333
9.955
9.95667
9.95833
9.96
9.96167
9.96333
9.965
9.96667
9.96833
9.97
9.97167
9.97333
9.975
9.97667
9.97833
9.98
9.98167
9.98333
9.985
9.98667
9.98833
9.99
9.99167
9.99333
9.995
9.99667
9.99833
10
10.0017
10.0033
10.005
10.0067
10.0083
10.01
10.0117
10.0133
10.015
10.0167
10.0183
10.02
10.0217
10.0233
10.025
10.0267
10.0283
10.03
10.0317
10.0333
10.035
10.0367
10.0383
10.04
10.0417
10.0433
10.045
10.0467
10.0483
10.05
10.0517
10.0533
10.055
10.0567
10.0583
10.06
10.0617
10.0633
10.065
10.0667
10.0683
10.07
10.0717
10.0733
10.075
10.0767
10.0783
10.08
10.0817
10.0833
10.085
10.0867
10.0883
10.09
10.0917
10.0933
10.095
10.0967
10.0983
10.1
10.1017
10.1033
10.105
10.1067
10.1083
10.11
10.1117
10.1133
10.115
10.1167
10.1183
10.12
10.1217
10.1233
10.125
10.1267
10.1283
10.13
10.1317
10.1333
10.135
10.1367
10.1383
10.14
10.1417
10.1433
10.145
10.1467
10.1483
10.15
10.1517
10.1533
10.155
10.1567
10.1583
10.16
10.1617
10.1633
10.165
10.1667
10.1683
10.17
10.1717
10.1733
10.175
10.1767
10.1783
10.18
10.1817
10.1833
10.185
10.1867
10.1883
10.19
10.1917
10.1933
10.195
10.1967
10.1983
10.2
10.2017
10.2033
10.205
10.2067
10.2083
10.21
10.2117
10.2133
10.215
10.2167
10.2183
10.22
10.2217
10.2233
10.225
10.2267
10.2283
10.23
10.2317
10.2333
10.235
10.2367
10.2383
10.24
10.2417
10.2433
10.245
10.2467
10.2483
10.25
10.2517
10.2533
10.255
10.2567
10.2583
10.26
10.2617
10.2633
10.265
10.2667
10.2683
10.27
10.2717
10.2733
10.275
10.2767
10.2783
10.28
10.2817
10.2833
10.285
10.2867
10.2883
10.29
10.2917
10.2933
10.295
10.2967
10.2983
10.3
10.3017
10.3033
10.305
10.3067
10.3083
10.31
10.3117
10.3133
10.315
10.3167
10.3183
10.32
10.3217
10.3233
10.325
10.3267
10.3283
10.33
10.3317
10.3333
10.335
10.3367
10.3383
10.34
10.3417
10.3433
10.345
10.3467
10.3483
10.35
10.3517
10.3533
10.355
10.3567
10.3583
10.36
10.3617
10.3633
10.365
10.3667
10.3683
10.37
10.3717
10.3733
10.375
10.3767
10.3783
10.38
10.3817
10.3833
10.385
10.3867
10.3883
10.39
10.3917
10.3933
10.395
10.3967
10.3983
10.4
10.4017
10.4033
10.405
10.4067
10.4083
10.41
10.4117
10.4133
10.415
10.4167
10.4183
10.42
10.4217
10.4233
10.425
10.4267
10.4283
10.43
10.4317
10.4333
10.435
10.4367
10.4383
10.44
10.4417
10.4433
10.445
10.4467
10.4483
10.45
10.4517
10.4533
10.455
10.4567
10.4583
10.46
10.4617
10.4633
10.465
10.4667
10.4683
10.47
10.4717
10.4733
10.475
10.4767
10.4783
10.48
10.4817
10.4833
10.485
10.4867
10.4883
10.49
10.4917
10.4933
10.495
10.4967
10.4983
10.5
10.5017
10.5033
10.505
10.5067
10.5083
10.51
10.5117
10.5133
10.515
10.5167
10.5183
10.52
10.5217
10.5233
10.525
10.5267
10.5283
10.53
10.5317
10.5333
10.535
10.5367
10.5383
10.54
10.5417
10.5433
10.545
10.5467
10.5483
10.55
10.5517
10.5533
10.555
10.5567
10.5583
10.56
10.5617
10.5633
10.565
10.5667
10.5683
10.57
10.5717
10.5733
10.575
10.5767
10.5783
10.58
10.5817
10.5833
10.585
10.5867
10.5883
10.59
10.5917
10.5933
10.595
10.5967
10.5983
10.6
10.6017
10.6033
10.605
10.6067
10.6083
10.61
10.6117
10.6133
10.615
10.6167
10.6183
10.62
10.6217
10.6233
10.625
10.6267
10.6283
10.63
10.6317
10.6333
10.635
10.6367
10.6383
10.64
10.6417
10.6433
10.645
10.6467
10.6483
10.65
10.6517
10.6533
10.655
10.6567
10.6583
10.66
10.6617
10.6633
10.665
10.6667
10.6683
10.67
10.6717
10.6733
10.675
10.6767
10.6783
10.68
10.6817
10.6833
10.685
10.6867
10.6883
10.69
10.6917
10.6933
10.695
10.6967
10.6983
10.7
10.7017
10.7033
10.705
10.7067
10.7083
10.71
10.7117
10.7133
10.715
10.7167
10.7183
10.72
10.7217
10.7233
10.725
10.7267
10.7283
10.73
10.7317
10.7333
10.735
10.7367
10.7383
10.74
10.7417
10.7433
10.745
10.7467
10.7483
10.75
10.7517
10.7533
10.755
10.7567
10.7583
10.76
10.7617
10.7633
10.765
10.7667
10.7683
10.77
10.7717
10.7733
10.775
10.7767
10.7783
10.78
10.7817
10.7833
10.785
10.7867
10.7883
10.79
10.7917
10.7933
10.795
10.7967
10.7983
10.8
10.8017
10.8033
10.805
10.8067
10.8083
10.81
10.8117
10.8133
10.815
10.8167
10.8183
10.82
10.8217
10.8233
10.825
10.8267
10.8283
10.83
10.8317
10.8333
10.835
10.8367
10.8383
10.84
10.8417
10.8433
10.845
10.8467
10.8483
10.85
10.8517
10.8533
10.855
10.8567
10.8583
10.86
10.8617
10.8633
10.865
10.8667
10.8683
10.87
10.8717
10.8733
10.875
10.8767
10.8783
10.88
10.8817
10.8833
10.885
10.8867
10.8883
10.89
10.8917
10.8933
10.895
10.8967
10.8983
10.9
10.9017
10.9033
10.905
10.9067
10.9083
10.91
10.9117
10.9133
10.915
10.9167
10.9183
10.92
10.9217
10.9233
10.925
10.9267
[truncated: 23,444 more rows]

## Sheet: Fig. 2b
Target	Sample	Biological Set Name	Cq	Sample	∆Ct cryA	Mean	∆Ct Std. Dev	P-value dark vs light
h2b	dark 1	dark 1	14.4866	dark cryA	0.00221044	0.00191069	0.000289619	0.00410473
h2b	dark 2	dark 2	14.5803		0.00188924
h2b	dark 3	dark 3	14.4973		0.0016324
h2b	light 1	light 1	14.3116	light cryA	0.00370581	0.00335451	0.000306876
h2b	light 2	light 2	14.2271		0.00313867
h2b	light 3	light 3	14.4344		0.00321906
cryA	dark 1	dark 1	23.3081
cryA	dark 2	dark 2	23.6283
cryA	dark 3	dark 3	23.7561
cryA	light 1	light 1	22.3876
cryA	light 2	light 2	22.5427
cryA	light 3	light 3	22.7136

## Sheet: Fig. 2d
Target	Sample	Biological Set Name	Cq	Sample	∆Ct	Mean	∆Ct Std. Dev	P-value
H2B	dark 1	WT	14.28	ccgA
H2B	dark 2	WT	14.58	dark 1 WT	0.0220971	0.0228398	0.00349342
H2B	dark 3	WT	14.29	dark 2 WT	0.0197774
H2B	light 1	WT	14.11	dark 3 WT	0.0266448
H2B	light 2	WT	14.12	light 1 WT	0.864537	0.723221	0.132075
H2B	light 3	WT	13.95	light 2 WT	0.602904
H2B	dark 1	∆cryA	14.27	light 3 WT	0.702222
H2B	dark 2	∆cryA	14.11	dark 1 ∆cryA	0.0236831	0.0121667	0.00998543
H2B	dark 3	∆cryA	14.29	dark 2 ∆cryA	0.00592077
H2B	light 1	∆cryA	14.46	dark 3 ∆cryA	0.00689612			P-value ∆cryA light vs WT light
H2B	light 2	∆cryA	14.26	light 1 ∆cryA	1.56917	1.58418	0.0459949	0.00392883
H2B	light 3	∆cryA	14.3	light 2 ∆cryA	1.54756
H2B	dark 1	cryAOE	14.43	light 3 ∆cryA	1.6358
H2B	dark 2	cryAOE	14.71	dark 1 cryAOE	0.026278	0.023385	0.0068929
H2B	dark 3	cryAOE	14.64	dark 2 cryAOE	0.0155171
H2B	light 1	cryAOE	14.56	dark 3 cryAOE	0.02836			P-value cryAOE light vs WT light
H2B	light 2	cryAOE	14.41	light 1 cryAOE	0.281265	0.309128	0.0584643	0.0191395
H2B	light 3	cryAOE	14.58	light 2 cryAOE	0.269807
H2B	dark 1	cryA+	13.81	light 3 cryAOE	0.376312
H2B	dark 2	cryA+	13.79	dark 1 cryA+	0.00600342	0.00413449	0.00262183
H2B	dark 3	cryA+	13.16	dark 2 cryA+	0.00526263
H2B	light 1	cryA+	13.86	dark 3 cryA+	0.00113744			P-value cryA+ light vs WT light
H2B	light 2	cryA+	13.89	light 1 cryA+	0.726986	0.804018	0.0848868	0.431123
H2B	light 3	cryA+	13.83	light 2 cryA+	0.895025
ccgA	dark 1	WT	19.78	light 3 cryA+	0.790041
ccgA	dark 2	WT	20.24	ccgB
ccgA	dark 3	WT	19.52	dark 1 WT	0.00955188	0.0094793	0.000656509
ccgA	light 1	WT	14.32	dark 2 WT	0.00878952
ccgA	light 2	WT	14.85	dark 3 WT	0.0100965
ccgA	light 3	WT	14.46	light 1 WT	1.23114	1.04127	0.183657
ccgA	dark 1	∆cryA	19.67	light 2 WT	0.864537
ccgA	dark 2	∆cryA	21.51	light 3 WT	1.02811
ccgA	dark 3	∆cryA	21.47	dark 1 ∆cryA	0.0206173	0.0136807	0.00602486
ccgA	light 1	∆cryA	13.81	dark 2 ∆cryA	0.00975258
ccgA	light 2	∆cryA	13.63	dark 3 ∆cryA	0.0106722			P-value ∆cryA light vs WT light
ccgA	light 3	∆cryA	13.59	light 1 ∆cryA	2.28153	2.01774	0.230768	0.00531394
ccgA	dark 1	cryAOE	19.68	light 2 ∆cryA	1.91853
ccgA	dark 2	cryAOE	20.72	light 3 ∆cryA	1.85318
ccgA	dark 3	cryAOE	19.78	dark 1 cryAOE	0.00849012	0.00938011	0.00255314
ccgA	light 1	cryAOE	16.39	dark 2 cryAOE	0.00739108
ccgA	light 2	cryAOE	16.3	dark 3 cryAOE	0.0122591			P-value cryAOE light vs WT light
ccgA	light 3	cryAOE	15.99	light 1 cryAOE	0.692555	0.810864	0.213229	0.230645
ccgA	dark 1	cryA+	21.19	light 2 cryAOE	0.68302
ccgA	dark 2	cryA+	21.36	light 3 cryAOE	1.05702
ccgA	dark 3	cryA+	22.94	dark 1 cryA+	0.00647906	0.00521001	0.00125926
ccgA	light 1	cryA+	14.32	dark 2 cryA+	0.00396078
ccgA	light 2	cryA+	14.05	dark 3 cryA+	0.00519018			P-value cryA+ light vs WT light
ccgA	light 3	cryA+	14.17	light 1 cryA+	0.97942	1.13104	0.140563	0.540561
ccgB	dark 1	WT	20.99	light 2 cryA+	1.25701
ccgB	dark 2	WT	21.41	light 3 cryA+	1.15669
ccgB	dark 3	WT	20.92	AN11314
ccgB	light 1	WT	13.81	dark 1 WT	0.000601145	0.000717215	0.000108284
ccgB	light 2	WT	14.33	dark 2 WT	0.000734984
ccgB	light 3	WT	13.91	dark 3 WT	0.000815516
ccgB	dark 1	∆cryA	19.87	light 1 WT	0.0853775	0.0692772	0.0140013
ccgB	dark 2	∆cryA	20.79	light 2 WT	0.0625
ccgB	dark 3	∆cryA	20.84	light 3 WT	0.059954
ccgB	light 1	∆cryA	13.27	dark 1 ∆cryA	0.000963118	0.000740267	0.000199925
ccgB	light 2	∆cryA	13.32	dark 2 ∆cryA	0.000576657
ccgB	light 3	∆cryA	13.41	dark 3 ∆cryA	0.000681027			P-value ∆cryA light vs WT light
ccgB	dark 1	cryAOE	21.31	light 1 ∆cryA	0.160428	0.140839	0.0190277	0.00795457
ccgB	dark 2	cryAOE	21.79	light 2 ∆cryA	0.139661
ccgB	dark 3	cryAOE	20.99	light 3 ∆cryA	0.122428
ccgB	light 1	cryAOE	15.09	dark 1 cryAOE	0.000724865	0.000820101	0.000147657
ccgB	light 2	cryAOE	14.96	dark 2 cryAOE	0.000745244
ccgB	light 3	cryAOE	14.5	dark 3 cryAOE	0.000990195			P-value cryAOE light vs WT light
ccgB	dark 1	cryA+	21.08	light 1 cryAOE	0.0255594	0.0306882	0.0106987	0.0217011
ccgB	dark 2	cryA+	21.77	light 2 cryAOE	0.0235195
ccgB	dark 3	cryA+	20.75	light 3 cryAOE	0.0429857
ccgB	light 1	cryA+	13.89	dark 1 cryA+	0.000404941	0.000348281	4.92691e-05
ccgB	light 2	cryA+	13.56	dark 2 cryA+	0.000324386
ccgB	light 3	cryA+	13.62	dark 3 cryA+	0.000315516			P-value cryA+ light vs WT light
AN11314	dark 1	WT	24.98	light 1 cryA+	0.0429857	0.0481625	0.00603294	0.104919
AN11314	dark 2	WT	24.99	light 2 cryA+	0.0547879
AN11314	dark 3	WT	24.55	light 3 cryA+	0.046714
AN11314	light 1	WT	17.66	conJ
AN11314	light 2	WT	18.12	dark 1 WT	0.000282395	0.00022629	5.60689e-05
AN11314	light 3	WT	18.01	dark 2 WT	0.000226218
AN11314	dark 1	∆cryA	24.29	dark 3 WT	0.000170257
AN11314	dark 2	∆cryA	24.87	light 1 WT	0.000431007	0.000507672	9.48742e-05
AN11314	dark 3	∆cryA	24.81	light 2 WT	0.000613776
AN11314	light 1	∆cryA	17.1	light 3 WT	0.000478233
AN11314	light 2	∆cryA	17.1	dark 1 ∆cryA	0.103665	0.103082	0.010661
AN11314	light 3	∆cryA	17.33	dark 2 ∆cryA	0.0921418
AN11314	dark 1	cryAOE	24.86	dark 3 ∆cryA	0.11344			P-value ∆cryA light vs WT light
AN11314	dark 2	cryAOE	25.1	light 1 ∆cryA	0.0973956	0.0909894	0.00567984	0.00130739
AN11314	dark 3	cryAOE	24.62	light 2 ∆cryA	0.0890031
AN11314	light 1	cryAOE	19.85	light 3 ∆cryA	0.0865693
AN11314	light 2	cryAOE	19.82	dark 1 cryAOE	0.000157503	0.000109954	4.11792e-05
AN11314	light 3	cryAOE	19.12	dark 2 cryAOE	8.59405e-05
AN11314	dark 1	cryA+	25.08	dark 3 cryAOE	8.6419e-05			P-value cryAOE light vs WT light
AN11314	dark 2	cryA+	25.38	light 1 cryAOE	0.000203896	0.000220786	5.05946e-05	0.0183581
AN11314	dark 3	cryA+	24.79	light 2 cryAOE	0.000180797
AN11314	light 1	cryA+	18.4	light 3 cryAOE	0.000277665
AN11314	light 2	cryA+	18.08	dark 1 cryA+	0.000150286	0.000148098	1.98401e-05
AN11314	light 3	cryA+	18.25	dark 2 cryA+	0.000166753
conJ	dark 1	WT	26.07	dark 3 cryA+	0.000127254			P-value cryA+ light vs WT light
conJ	dark 2	WT	26.69	light 1 cryA+	0.000635421	0.000673111	0.000138835	0.172938
conJ	dark 3	WT	26.81	light 2 cryA+	0.0008269
conJ	light 1	WT	25.29	light 3 cryA+	0.000557014
conJ	light 2	WT	24.79	brlA
conJ	light 3	WT	24.98	dark 1 WT	0.0188407	0.0174323	0.00463239
conJ	dark 1	∆cryA	17.54	dark 2 WT	0.0211969
conJ	dark 2	∆cryA	17.55	dark 3 WT	0.0122591
conJ	dark 3	∆cryA	17.43	light 1 WT	0.0193704	0.0227684	0.00588543
conJ	light 1	∆cryA	17.82	light 2 WT	0.0295643
conJ	light 2	∆cryA	17.75	light 3 WT	0.0193704
conJ	light 3	∆cryA	17.83	dark 1 ∆cryA	0.103665	0.103082	0.010661
conJ	dark 1	cryAOE	27.5638	dark 2 ∆cryA	0.0921418
conJ	dark 2	cryAOE	28.5098	dark 3 ∆cryA	0.11344			P-value ∆cryA light vs WT light
conJ	dark 3	cryAOE	28.4351	light 1 ∆cryA	0.0973956	0.0909894	0.00567984	0.000134538
conJ	light 1	cryAOE	26.9622	light 2 ∆cryA	0.0890031						For conJ in cryAOE a new qRT-PCR run was performed, therefore new housekeeping run was performed
conJ	light 2	cryAOE	26.6029	light 3 ∆cryA	0.0865693						Target	Sample	Cq
conJ	light 3	cryAOE	26.3605	dark 1 cryAOE	0.00053804	0.000479929	5.03499e-05				H2B	dark 1	14.9315
conJ	dark 1	cryA+	26.51	dark 2 cryAOE	0.00044931						H2B	dark 2	15.0035
conJ	dark 2	cryA+	26.34	dark 3 cryAOE	0.000452436			P-value cryAOE light vs WT light			H2B	dark 3	14.9369
conJ	dark 3	cryA+	26.1	light 1 cryAOE	0.00053804	0.000748091	0.000344223	0.0226785			H2B	light 1	14.7023
conJ	light 1	cryA+	24.48	light 2 cryAOE	0.000560888						H2B	light 2	14.1696
conJ	light 2	cryA+	24.13	light 3 cryAOE	0.00114535						H2B	light 3	14.5461
conJ	light 3	cryA+	24.64	dark 1 cryA+	0.00430432	0.00450495	0.000321935
brlA	dark 1	WT	20.01	dark 2 cryA+	0.00487629
brlA	dark 2	WT	20.14	dark 3 cryA+	0.00433426			P-value cryA+ light vs WT light
brlA	dark 3	WT	20.64	light 1 cryA+	0.00552427	0.00663777	0.00219178	0.0296321
brlA	light 1	WT	19.8	light 2 cryA+	0.00916277
brlA	light 2	WT	19.2	light 3 cryA+	0.00522628
brlA	light 3	WT	19.64	flbB
brlA	dark 1	∆cryA	17.54	dark 1 WT	0.0306069	0.0291215	0.00439083
brlA	dark 2	∆cryA	17.55	dark 2 WT	0.0325771
brlA	dark 3	∆cryA	17.43	dark 3 WT	0.0241807
brlA	light 1	∆cryA	17.82	light 1 WT	0.03125	0.0298314	0.00476492
brlA	light 2	∆cryA	17.75	light 2 WT	0.0337259
brlA	light 3	∆cryA	17.83	light 3 WT	0.0245183
brlA	dark 1	cryAOE	25.29	dark 1 ∆cryA	0.0224056	0.0229196	0.0017417
brlA	dark 2	cryAOE	25.83	dark 2 ∆cryA	0.0214928
brlA	dark 3	cryAOE	25.75	dark 3 ∆cryA	0.0248605			P-value ∆cryA light vs WT light
brlA	light 1	cryAOE	25.42	light 1 ∆cryA	0.0277763	0.0305022	0.00315643	0.850246
brlA	light 2	cryAOE	25.21	light 2 ∆cryA	0.0297699
brlA	light 3	cryAOE	24.35	light 3 ∆cryA	0.0339605
brlA	dark 1	cryA+	21.67	dark 1 cryAOE	0.0112143	0.0120558	0.00164772				For flbB in cryAOE a new qRT-PCR run was performed, therefore new housekeeping run was performed
brlA	dark 2	cryA+	21.47	dark 2 cryAOE	0.0109987						Target	Sample	Cq
brlA	dark 3	cryA+	21.01	dark 3 cryAOE	0.0139543			P-value cryAOE light vs WT light			H2B	dark 1	14.9315
brlA	light 1	cryA+	21.36	light 1 cryAOE	0.0141049	0.0123267	0.00191133	0.0139284			H2B	dark 2	15.0035
brlA	light 2	cryA+	20.66	light 2 cryAOE	0.0103055						H2B	dark 3	14.9369
brlA	light 3	cryA+	21.41	light 3 cryAOE	0.0125699						H2B	light 1	14.7023
flbB	dark 1	WT	19.31	dark 1 cryA+	0.00734002	0.00784192	0.000517232				H2B	light 2	14.1696
flbB	dark 2	WT	19.52	dark 2 cryA+	0.00837323						H2B	light 3	14.5461
flbB	dark 3	WT	19.66	dark 3 cryA+	0.0078125			P-value cryA+ light vs WT light
flbB	light 1	WT	19.11	light 1 cryA+	0.00854917	0.00917181	0.000927232	0.0146003
flbB	light 2	WT	19.01	light 2 cryA+	0.0102374
flbB	light 3	WT	19.3	light 3 cryA+	0.00872881
flbB	dark 1	∆cryA	19.75
flbB	dark 2	∆cryA	19.65
flbB	dark 3	∆cryA	19.62
flbB	light 1	∆cryA	19.63
flbB	light 2	∆cryA	19.33
flbB	light 3	∆cryA	19.18
flbB	dark 1	cryAOE	21.41
flbB	dark 2	cryAOE	21.51
flbB	dark 3	cryAOE	21.1
flbB	light 1	cryAOE	20.85
flbB	light 2	cryAOE	20.77
flbB	light 3	cryAOE	20.86
flbB	dark 1	cryA+	20.9
flbB	dark 2	cryA+	20.69
flbB	dark 3	cryA+	20.16
flbB	light 1	cryA+	20.73
flbB	light 2	cryA+	20.5
flbB	light 3	cryA+	20.67

## Sheet: Fig. 3a
Model name	UniprotID	Residues modeled	Modifications	Reason
CryA + FphA PAS+GAF+PHY domain model	CryA: Q5BGE3	Full, Dimer	-	-
	FphA Q5K039	168-753	Truncated N-terminal tail (1-168), Removal of output domain 754-1280	Better visibility of interaction
FphA PGP sequence used for structural analysis:	MEDEPIHIPGAIQSFGALVAVREEPGEQMVVRIVSENSQDILGYSPNDLFSLPTLCDIFPEDQADNFLDHVDFVKEEGYDPSVDGPEVFILTVNQPNGSTIRVWCAIHTNPALNGLVICEFELEDDHVNPLTSSGHISPAVPTNTLDVVPTIEQMAGSTITINQPLRVLRRARRRKGEAAAMEVFSIVSQIQEQLARADNMEALLDTTSGIVKELTGFHRILVYQFDSEFNGKVVSELVDPTMSIDLFKGLHFPAADIPKQARDLYRINKVRLLYDRDHVTARLVCRALEDLETPLDMTHAYLRAMSPIHIKYLANMQIRSSMSISINSMNDLWGLISCHSYGPRGMRVSFPIRKMCRLIGDTVSRNIERLSYASRLQARKLINTVPTDANPSGYIVAS…

## Sheet: Fig. 3c
Time	70 nM	175 nM	350 nM	700 nM
150.2	0.07471	0.109726	0.0912	0.12738
150.4	0.1292	0.146646	0.14436	0.16314
150.6	0.15861	0.174776	0.17845	0.18166
150.8	0.17742	0.196586	0.20261	0.19675
151	0.21355	0.233666	0.24596	0.23293
151.2	0.23256	0.247266	0.2654	0.23903
151.4	0.24154	0.257176	0.27905	0.24396
151.6	0.24856	0.264896	0.29174	0.24841
151.8	0.25624	0.270546	0.30124	0.25245
152	0.25992	0.276246	0.30992	0.25637
152.2	0.2643	0.279986	0.31603	0.25996
152.4	0.26829	0.281706	0.32178	0.26208
152.6	0.27194	0.283616	0.32394	0.26511
152.8	0.27383	0.286106	0.32797	0.26674
153	0.27735	0.288056	0.33096	0.26827
153.2	0.28005	0.290266	0.33252	0.26865
153.4	0.28329	0.293376	0.33475	0.26947
153.6	0.28468	0.294746	0.33707	0.26898
153.8	0.28709	0.295886	0.33904	0.27033
154	0.28843	0.296756	0.34174	0.27109
154.2	0.28938	0.298036	0.34464	0.27246
154.4	0.2894	0.298936	0.34469	0.27308
154.6	0.29126	0.300826	0.34675	0.27367
154.8	0.29044	0.302106	0.34783	0.27421
155	0.2915	0.302066	0.34772	0.27486
155.2	0.29294	0.302116	0.34767	0.27454
155.4	0.29385	0.302206	0.34774	0.27514
155.6	0.29491	0.302136	0.34844	0.27575
155.8	0.29648	0.302356	0.34869	0.27629
156	0.29739	0.303036	0.34981	0.27654
156.2	0.29858	0.303666	0.35131	0.27737
156.4	0.29915	0.304206	0.35249	0.27821
156.6	0.29965	0.304166	0.35223	0.27917
156.8	0.30011	0.304426	0.35248	0.27943
157	0.29996	0.304856	0.35235	0.27975
157.2	0.30042	0.304756	0.35281	0.28021
157.4	0.29899	0.304536	0.35348	0.28081
157.6	0.29932	0.305926	0.35265	0.27983
157.8	0.29969	0.305876	0.35349	0.27974
158	0.30084	0.306096	0.35273	0.28011
158.2	0.30025	0.306276	0.35204	0.28112
158.4	0.30198	0.305846	0.3522	0.27977
158.6	0.30203	0.304876	0.35311	0.28134
158.8	0.3025	0.305376	0.35255	0.28182
159	0.30215	0.305356	0.35315	0.28241
159.2	0.30202	0.306136	0.35311	0.28221
159.4	0.30274	0.307326	0.35423	0.28345
159.6	0.30243	0.307386	0.35469	0.28353
159.8	0.30257	0.305736	0.35449	0.2836
160	0.30301	0.305586	0.35378	0.28292
160.2	0.30407	0.305036	0.35413	0.28292
160.4	0.30401	0.304006	0.35273	0.28226
160.6	0.30418	0.303926	0.35286	0.28274
160.8	0.30389	0.304476	0.3524	0.28364
161	0.30352	0.303956	0.35394	0.28438
161.2	0.30315	0.304356	0.35289	0.28403
161.4	0.30245	0.304786	0.35225	0.2851
161.6	0.3032	0.305386	0.35291	0.2851
161.8	0.30411	0.305336	0.35388	0.28432
162	0.30304	0.305366	0.35287	0.28496
162.2	0.30231	0.303526	0.35292	0.28576
162.4	0.30195	0.303356	0.35188	0.28564
162.6	0.30041	0.302696	0.35137	0.28469
162.8	0.30061	0.301746	0.35082	0.28453
163	0.30083	0.302076	0.35057	0.28362
163.2	0.3007	0.303106	0.35072	0.28378
163.4	0.30127	0.302416	0.35319	0.28494
163.6	0.30163	0.302386	0.35287	0.28561
163.8	0.30117	0.302656	0.35284	0.28606
164	0.30256	0.301836	0.35349	0.28656
164.2	0.30298	0.301626	0.35346	0.28593
164.4	0.30248	0.302476	0.35294	0.2858
164.6	0.30248	0.301396	0.3529	0.28542
164.8	0.30105	0.301996	0.35261	0.28594
165	0.29905	0.302326	0.35186	0.2856
165.2	0.29963	0.302186	0.35012	0.2867
165.4	0.29943	0.300796	0.34911	0.28579
165.6	0.29968	0.301436	0.34838	0.28704
165.8	0.30081	0.299736	0.34833	0.2869
166	0.30152	0.298966	0.34761	0.28672
166.2	0.30078	0.299606	0.35049	0.28587
166.4	0.30137	0.300756	0.35026	0.28627
166.6	0.30063	0.299536	0.34904	0.28561
166.8	0.30005	0.300336	0.34694	0.28592
167	0.2999	0.300296	0.34729	0.2871
167.2	0.29874	0.298756	0.34638	0.28737
167.4	0.29771	0.298556	0.34572	0.28648
167.6	0.29827	0.300296	0.34467	0.28578
167.8	0.29719	0.300256	0.34628	0.28477
168	0.2966	0.298716	0.34575	0.28468
168.2	0.29662	0.299676	0.34396	0.28409
168.4	0.29702	0.299416	0.34481	0.28445
168.6	0.29542	0.297176	0.34551	0.28438
168.8	0.29597	0.296876	0.34507	0.28518
169	0.29695	0.297566	0.34577	0.28451
169.2	0.29633	0.295866	0.34632	0.28581
169.4	0.29633	0.294416	0.34497	0.28613
169.6	0.29631	0.295066	0.34482	0.28642
169.8	0.29622	0.295006	0.34327	0.28667
170	0.29448	0.295896	0.34157	0.28762
170.2	0.29444	0.294826	0.34023	0.28755
170.4	0.29356	0.295396	0.34037	0.28734
170.6	0.29286	0.293516	0.34067	0.28841
170.8	0.29199	0.293866	0.34102	0.28653
171	0.29291	0.292676	0.3412	0.2859
171.2	0.2935	0.293776	0.34198	0.28507
171.4	0.29302	0.292286	0.34155	0.28611
171.6	0.29371	0.293656	0.34068	0.28558
171.8	0.29325	0.293456	0.34025	0.28699
172	0.29293	0.292986	0.33991	0.28639
172.2	0.29253	0.292436	0.33872	0.28661
172.4	0.29215	0.293186	0.33849	0.28555
172.6	0.2923	0.293156	0.33868	0.28545
172.8	0.29211	0.293026	0.33748	0.28559
173	0.2919	0.293076	0.33706	0.28665
173.2	0.29165	0.292086	0.33691	0.28701
173.4	0.29084	0.291566	0.33709	0.28669
173.6	0.29008	0.290616	0.33673	0.28739
173.8	0.2903	0.289636	0.33759	0.28649
174	0.28941	0.289716	0.33776	0.28595
174.2	0.28945	0.290786	0.33785	0.28596
174.4	0.29031	0.289656	0.33801	0.28656
174.6	0.29165	0.288806	0.33761	0.28626
174.8	0.29181	0.287936	0.33813	0.2872
175	0.29191	0.287286	0.33811	0.28729
175.2	0.2904	0.286736	0.33804	0.28692
175.4	0.29061	0.287656	0.33597	0.2874
175.6	0.28954	0.287736	0.33589	0.28645
175.8	0.28945	0.287346	0.33533	0.28617
176	0.28981	0.286796	0.33472	0.28657
176.2	0.29021	0.284996	0.33424	0.28711
176.4	0.28964	0.284126	0.33554	0.2865
176.6	0.289	0.284386	0.33406	0.28746
176.8	0.28848	0.284816	0.33235	0.28736
177	0.28789	0.285376	0.33241	0.2864
177.2	0.28883	0.286426	0.33135	0.28642
177.4	0.28739	0.285946	0.33068	0.28623
177.6	0.28776	0.285186	0.33096	0.28613
177.8	0.28741	0.283886	0.3316	0.28641
178	0.28704	0.284286	0.33113	0.28616
178.2	0.2854	0.283216	0.33151	0.28562
178.4	0.2859	0.282656	0.3306	0.286
178.6	0.28485	0.282556	0.33106	0.28607
178.8	0.28476	0.283456	0.33154	0.28631
179	0.28449	0.282506	0.32991	0.28712
179.2	0.28454	0.282466	0.33039	0.2873
179.4	0.2839	0.283066	0.33084	0.2877
179.6	0.28414	0.283246	0.33045	0.28769
179.8	0.28232	0.283326	0.32993	0.28664
180	0.28113	0.283486	0.32979	0.28655
180.2	0.28009	0.282646	0.32861	0.2863
180.4	0.27968	0.282186	0.32709	0.28644
180.6	0.27888	0.281976	0.32586	0.28698
180.8	0.28004	0.281186	0.32538	0.28818
181	0.28034	0.279936	0.32617	0.28659
181.2	0.28083	0.280366	0.32601	0.28657
181.4	0.28176	0.279926	0.3272	0.28599
181.6	0.28071	0.279046	0.32657	0.28583
181.8	0.2804	0.278876	0.32614	0.28553
182	0.28002	0.279606	0.32544	0.28811
182.2	0.28069	0.279016	0.32482	0.28882
182.4	0.27906	0.279146	0.32402	0.28952
182.6	0.27921	0.278646	0.32454	0.28903
182.8	0.27859	0.278326	0.32415	0.2882
183	0.27922	0.276736	0.32383	0.28668
183.2	0.27762	0.277176	0.32318	0.28582
183.4	0.27822	0.276756	0.3228	0.28437
183.6	0.2777	0.276846	0.32215	0.28401
183.8	0.2772	0.276566	0.32188	0.28476
184	0.27615	0.276836	0.32177	0.28562
184.2	0.27664	0.275736	0.32248	0.28593
184.4	0.27655	0.275136	0.32321	0.28633
184.6	0.27643	0.274816	0.3235	0.28699
184.8	0.27693	0.274576	0.32352	0.28577
185	0.2776	0.274226	0.32347	0.28519
185.2	0.2771	0.274466	0.3224	0.2858
185.4	0.27678	0.275816	0.32151	0.28602
185.6	0.27778	0.275596	0.32066	0.28496
185.8	0.27763	0.274876	0.32073	0.28537
186	0.27585	0.274126	0.32035	0.28543
186.2	0.27564	0.274286	0.32125	0.28426
186.4	0.27542	0.272476	0.31987	0.28503
186.6	0.27475	0.272636	0.32061	0.28569
186.8	0.27407	0.271666	0.31994	0.28593
187	0.2752	0.272066	0.32014	0.28603
187.2	0.27421	0.271596	0.31889	0.28629
187.4	0.27383	0.271466	0.31933	0.28619
187.6	0.27358	0.270386	0.31886	0.2861
187.8	0.27385	0.270616	0.31856	0.28671
188	0.27348	0.270526	0.31856	0.28594
188.2	0.27292	0.270296	0.31896	0.28632
188.4	0.27245	0.271126	0.31835	0.28555
188.6	0.272	0.271506	0.31729	0.28479
188.8	0.27154	0.272196	0.3172	0.28423
189	0.27178	0.271316	0.3149	0.28448
189.2	0.27236	0.270886	0.31451	0.28405
189.4	0.27315	0.270776	0.3142	0.28356
189.6	0.2722	0.269906	0.31345	0.28498
189.8	0.27158	0.270276	0.31236	0.28417
190	0.27138	0.270726	0.31248	0.28523
190.2	0.27125	0.270326	0.31141	0.28605
190.4	0.26992	0.268846	0.31135	0.28603
190.6	0.27067	0.269356	0.31192	0.28505
190.8	0.27082	0.268126	0.31208	0.2859
191	0.26875	0.267626	0.31295	0.28502
191.2	0.26894	0.267586	0.31264	0.28437
191.4	0.26992	0.266326	0.31283	0.28493
191.6	0.26862	0.265306	0.31354	0.28553
191.8	0.26853	0.264776	0.31384	0.28652
192	0.26972	0.265296	0.31197	0.28656
192.2	0.26844	0.263886	0.31361	0.28693
192.4	0.26746	0.265616	0.31248	0.28682
192.6	0.2685	0.264936	0.31148	0.28604
192.8	0.268	0.264656	0.31107	0.28415
193	0.26679	0.264166	0.31146	0.28418
193.2	0.2669	0.264566	0.30975	0.28356
193.4	0.26672	0.263066	0.30972	0.28305
193.6	0.26642	0.263406	0.30938	0.28219
193.8	0.26502	0.264416	0.31003	0.28252
194	0.26545	0.262426	0.31052	0.28238
194.2	0.26535	0.263246	0.30976	0.28213
194.4	0.26498	0.264186	0.30999	0.2816
194.6	0.26416	0.264706	0.30992	0.28291
194.8	0.26518	0.262716	0.30899	0.28295
195	0.30781	0.215916	0.24734	0.35133
195.2	0.31843	0.224076	0.2574	0.37537
195.4	0.31417	0.219786	0.26091	0.37944
195.6	0.31611	0.228326	0.26677	0.39351
195.8	0.31402	0.230706	0.26948	0.40461
196	0.31618	0.234066	0.27536	0.41761
196.2	0.31519	0.238326	0.27727	0.42863
196.4	0.31699	0.243056	0.28242	0.43909
196.6	0.3156	0.247296	0.28576	0.44824
196.8	0.3199	0.249646	0.29018	0.4573
197	0.31938	0.253666	0.29355	0.46518
197.2	0.31991	0.256026	0.29994	0.47247
197.4	0.3179	0.259326	0.30144	0.48052
197.6	0.31889	0.261016	0.30499	0.48801
197.8	0.31615	0.265966	0.30727	0.49494
198	0.31732	0.268266	0.30967	0.50085
198.2	0.31713	0.270616	0.31182	0.5079
198.4	0.31809	0.272156	0.3149	0.51409
198.6	0.32005	0.274106	0.31715	0.51939
198.8	0.3183	0.275476	0.32031	0.52445
199	0.32104	0.277536	0.32352	0.53069
199.2	0.31994	0.279946	0.32656	0.53412
199.4	0.32221	0.283086	0.32975	0.53866
199.6	0.31945	0.286096	0.33306	0.54333
199.8	0.3219	0.288106	0.33581	0.54838
200	0.3198	0.290766	0.33788	0.55249
200.2	0.3217	0.294546	0.34114	0.5582
200.4	0.32158	0.295946	0.34358	0.56257
200.6	0.32294	0.298696	0.34601	0.56619
200.8	0.32227	0.299786	0.34763	0.56997
201	0.321	0.302556	0.35003	0.57513
201.2	0.32162	0.303526	0.35164	0.58015
201.4	0.32133	0.305116	0.35358	0.58528
201.6	0.322	0.305446	0.35608	0.59039
201.8	0.32397	0.308576	0.35867	0.59381
202	0.32495	0.308226	0.36116	0.59672
202.2	0.32506	0.309596	0.36242	0.6013
202.4	0.32512	0.310906	0.36485	0.6037
202.6	0.32464	0.312446	0.36502	0.60825
202.8	0.32443	0.313826	0.36714	0.61283
203	0.32416	0.315556	0.36906	0.6173
203.2	0.32496	0.316706	0.37316	0.62142
203.4	0.3227	0.319676	0.37345	0.62568
203.6	0.32635	0.320176	0.37606	0.6286
203.8	0.32486	0.321456	0.3784	0.6317
204	0.32523	0.323426	0.37795	0.63272
204.2	0.3238	0.325126	0.37908	0.6359
204.4	0.32824	0.326026	0.38247	0.63723
204.6	0.32488	0.327736	0.38427	0.63817
204.8	0.32661	0.329916	0.38474	0.64101
205	0.32589	0.331456	0.38934	0.64437
205.2	0.32717	0.333296	0.39153	0.64634
205.4	0.32683	0.333796	0.39244	0.64979
205.6	0.32845	0.336386	0.39463	0.6536
205.8	0.32748	0.336406	0.39765	0.65475
206	0.32982	0.336926	0.39859	0.65805
206.2	0.33037	0.337676	0.40073	0.66047
206.4	0.32994	0.338646	0.40248	0.66124
206.6	0.33019	0.337726	0.40291	0.66427
206.8	0.33004	0.339266	0.40414	0.66632
207	0.32981	0.341496	0.40503	0.6676
207.2	0.33	0.343766	0.40591	0.6707
207.4	0.32919	0.345576	0.40827	0.67325
207.6	0.32845	0.348846	0.41133	0.6741
207.8	0.33161	0.348856	0.41241	0.67779
208	0.33106	0.349836	0.41396	0.67943
208.2	0.33182	0.350896	0.4159	0.6796
208.4	0.33119	0.351596	0.41658	0.68319
208.6	0.33393	0.352086	0.41688	0.6854
208.8	0.33119	0.354086	0.41744	0.68522
209	0.33196	0.353906	0.41939	0.68832
209.2	0.33193	0.355226	0.4209	0.69113
209.4	0.33291	0.356376	0.42265	0.69156
209.6	0.33419	0.358266	0.42446	0.69345
209.8	0.33632	0.359386	0.42661	0.69578
210	0.33902	0.361656	0.42824	0.69664
210.2	0.34056	0.362086	0.42987	0.70031
210.4	0.34015	0.362256	0.43028	0.70251
210.6	0.33929	0.362566	0.43121	0.70444
210.8	0.33659	0.362246	0.43323	0.70663
211	0.33588	0.362146	0.43357	0.70799
211.2	0.33615	0.363046	0.4345	0.70837
211.4	0.33746	0.365846	0.43649	0.71033
211.6	0.33652	0.365706	0.43777	0.7111
211.8	0.33987	0.367486	0.43812	0.71174
212	0.33908	0.368656	0.4401	0.71397
212.2	0.33912	0.369816	0.44204	0.71635
212.4	0.33985	0.369676	0.44244	0.71604
212.6	0.34153	0.370596	0.44401	0.71843
212.8	0.34081	0.371636	0.44566	0.72065
213	0.34115	0.371806	0.44585	0.72185
213.2	0.34136	0.373386	0.44625	0.72322
213.4	0.34086	0.373326	0.4475	0.72619
213.6	0.33953	0.375506	0.44871	0.72718
213.8	0.33985	0.375626	0.44993	0.72837
214	0.34013	0.376156	0.452	0.72831
214.2	0.33956	0.375596	0.45387	0.72844
214.4	0.34026	0.377726	0.45499	0.73082
214.6	0.33924	0.376626	0.45545	0.73064
214.8	0.34081	0.377416	0.45552	0.73238
215	0.34206	0.378606	0.45603	0.73438
215.2	0.34441	0.378836	0.45653	0.73656
215.4	0.34395	0.379466	0.45897	0.73513
215.6	0.34691	0.380496	0.45987	0.73673
215.8	0.34527	0.382316	0.46098	0.73768
216	0.34667	0.382956	0.46257	0.73758
216.2	0.34452	0.383766	0.46415	0.73765
216.4	0.34563	0.383276	0.4646	0.73952
216.6	0.34512	0.384106	0.46557	0.74059
216.8	0.34893	0.384246	0.46601	0.7414
217	0.34564	0.386476	0.4659	0.74332
217.2	0.34782	0.388026	0.4655	0.74523
217.4	0.34799	0.388196	0.46659	0.7458
217.6	0.34948	0.388496	0.46772	0.74777
217.8	0.3464	0.388646	0.46905	0.74918
218	0.34859	0.387696	0.47115	0.75021
218.2	0.34891	0.387956	0.47284	0.75059
218.4	0.34752	0.390036	0.47329	0.7529
218.6	0.34744	0.389976	0.47517	0.75241
218.8	0.34922	0.390406	0.47665	0.75228
219	0.34986	0.391386	0.47711	0.75194
219.2	0.34819	0.392446	0.47874	0.75321
219.4	0.35128	0.392586	0.47963	0.75491
219.6	0.35144	0.393556	0.4804	0.75594
219.8	0.34964	0.395286	0.48057	0.75816
220	0.34879	0.394796	0.48085	0.76171
220.2	0.34947	0.394906	0.48094	0.76239
220.4	0.34809	0.395236	0.48117	0.76122
220.6	0.34885	0.397946	0.48097	0.76326
220.8	0.35013	0.397986	0.48223	0.76299
221	0.35144	0.398886	0.48346	0.763
221.2	0.3523	0.399496	0.48447	0.76437
221.4	0.35122	0.399806	0.48593	0.76602
221.6	0.35111	0.398366	0.48634	0.76553
221.8	0.35256	0.398546	0.48752	0.76694
222	0.35259	0.400196	0.48768	0.76832
222.2	0.35176	0.400356	0.48825	0.76911
222.4	0.35416	0.402056	0.4884	0.76958
222.6	0.35504	0.404096	0.49018	0.77057
222.8	0.35174	0.404856	0.4907	0.77123
223	0.35231	0.404716	0.49183	0.77016
223.2	0.35372	0.405716	0.49243	0.77157
223.4	0.3546	0.405716	0.49367	0.77188
223.6	0.35215	0.405526	0.49373	0.77375
223.8	0.35566	0.407026	0.49454	0.77429
224	0.35441	0.408296	0.49493	0.77655
224.2	0.35288	0.408236	0.49536	0.77714
224.4	0.35306	0.408726	0.49575	0.7784
224.6	0.35157	0.408666	0.49607	0.77968
224.8	0.35092	0.409236	0.49589	0.78088
225	0.35143	0.409706	0.49687	0.78093
225.2	0.35215	0.411456	0.49831	0.78126
225.4	0.35095	0.413396	0.49831	0.78179
225.6	0.35452	0.414886	0.49951	0.78125
225.8	0.35447	0.413756	0.50111	0.77969
226	0.35521	0.412796	0.5009	0.77958
226.2	0.35618	0.413006	0.50269	0.78027
226.4	0.35665	0.411406	0.50417	0.78115
226.6	0.35588	0.411556	0.50408	0.78078
226.8	0.35751	0.411526	0.50523	0.78358
227	0.35724	0.413006	0.50593	0.78591
227.2	0.35634	0.412986	0.50594	0.78653
227.4	0.35654	0.413256	0.50567	0.78778
227.6	0.35655	0.413166	0.50601	0.79011
227.8	0.35543	0.414576	0.50571	0.78925
228	0.35617	0.415186	0.50789	0.78881
228.2	0.35684	0.416206	0.50777	0.78911
228.4	0.35827	0.416106	0.50886	0.78871
228.6	0.35966	0.417116	0.51	0.78849
228.8	0.35997	0.416936	0.51123	0.79021
229	0.35892	0.417096	0.51134	0.79199
229.2	0.35997	0.416876	0.51304	0.79387
229.4	0.35892	0.417876	0.51301	0.79427
229.6	0.36084	0.418986	0.51401	0.79515
229.8	0.35919	0.418236	0.51334	0.79587
230	0.36126	0.418926	0.51329	0.7951
230.2	0.36162	0.419986	0.5136	0.79479
230.4	0.36053	0.420146	0.51582	0.79469
230.6	0.35923	0.419466	0.51659	0.7954
230.8	0.35899	0.420936	0.518	0.79468
231	0.3594	0.420226	0.51945	0.79657
231.2	0.35717	0.419316	0.5205	0.79779
231.4	0.36124	0.420336	0.52049	0.80013
231.6	0.35847	0.420006	0.52165	0.79984
231.8	0.36169	0.420036	0.52236	0.80161
232	0.36096	0.419076	0.52278	0.80176
232.2	0.36451	0.419196	0.52213	0.80225
232.4	0.35973	0.419516	0.52251	0.8014
232.6	0.36207	0.420586	0.5216	0.80266
232.8	0.36089	0.420856	0.52205	0.80395
233	0.36232	0.423216	0.52175	0.80492
233.2	0.361	0.422926	0.52263	0.80557
233.4	0.36464	0.423426	0.52272	0.80778
233.6	0.3652	0.424126	0.52362	0.8081
233.8	0.3667	0.424786	0.52386	0.8074
234	0.36427	0.424066	0.52562	0.80735
234.2	0.36479	0.426726	0.52679	0.80783
234.4	0.36453	0.427456	0.52698	0.80745
234.6	0.36528	0.427086	0.52829	0.80884
234.8	0.36274	0.427716	0.52886	0.81004
235	0.36401	0.429056	0.53	0.81088
235.2	0.36402	0.427736	0.53062	0.81017
235.4	0.36487	0.427586	0.53115	0.8106
235.6	0.36215	0.427846	0.53106	0.81028
235.8	0.36672	0.427486	0.53102	0.81154
236	0.36566	0.427276	0.52966	0.81233
236.2	0.36568	0.428226	0.52939	0.81528
236.4	0.36704	0.427916	0.53025	0.81549
236.6	0.36658	0.427726	0.53173	0.81627
236.8	0.36565	0.428756	0.53305	0.81695
237	0.36904	0.427916	0.53461	0.81578
237.2	0.37131	0.427916	0.53484	0.81508
237.4	0.36859	0.429326	0.536	0.81584
237.6	0.37119	0.429356	0.53601	0.81672
237.8	0.36969	0.428926	0.53653	0.81741
238	0.36888	0.430486	0.53622	0.81924
238.2	0.36826	0.429906	0.53764	0.81841
238.4	0.36759	0.429286	0.5383	0.81947
238.6	0.36971	0.430856	0.53923	0.81963
238.8	0.36978	0.431166	0.53864	0.81861
239	0.3672	0.431266	0.53926	0.81838
239.2	0.36553	0.432706	0.53926	0.8212
239.4	0.36843	0.432906	0.53898	0.82253
239.6	0.36723	0.433586	0.53903	0.82243
239.8	0.36573	0.434436	0.53965	0.82364
240	0.37033	0.435016	0.54147	0.82496
240.2	0.37108	0.435626	0.54198	0.82361
240.4	0.37026	0.436066	0.54388	0.82378
240.6	0.36957	0.435556	0.54452	0.82538
240.8	0.37131	0.435746	0.54505	0.82621
241	0.3696	0.435796	0.54423	0.82634
241.2	0.36957	0.434396	0.54422	0.82751
241.4	0.36935	0.435836	0.54381	0.82701
241.6	0.36961	0.435866	0.5434	0.82617
241.8	0.37113	0.434456	0.54463	0.8251
242	0.36863	0.435426	0.54455	0.82507
242.2	0.36848	0.438216	0.54532	0.82544
242.4	0.36854	0.437136	0.54654	0.82633
242.6	0.37135	0.436606	0.54744	0.82587
242.8	0.3702	0.439046	0.54739	0.82589
243	0.37336	0.439186	0.54745	0.82672
243.2	0.37531	0.438286	0.54742	0.82715
243.4	0.37558	0.438276	0.54734	0.82668
243.6	0.37383	0.439606	0.54841	0.82847
243.8	0.37552	0.437816	0.54866	0.83069
244	0.37285	0.438036	0.54954	0.83074
244.2	0.37237	0.437396	0.55045	0.83152
244.4	0.37288	0.438086	0.55025	0.8321
244.6	0.37394	0.437096	0.55001	0.83102
244.8	0.37332	0.439456	0.55023	0.82882
245	0.37464	0.437866	0.55085	0.8292
245.2	0.37552	0.439996	0.55112	0.82816
245.4	0.37685	0.439236	0.55186	0.82821
245.6	0.37776	0.441326	0.55209	0.82937
245.8	0.37881	0.440146	0.55287	0.83072
246	0.38157	0.441936	0.5542	0.82985
246.2	0.38184	0.439886	0.55475	0.83046
246.4	0.37939	0.440956	0.55487	0.8314
246.6	0.37801	0.441106	0.55491	0.83239
246.8	0.37748	0.441086	0.55544	0.8323
247	0.376	0.439956	0.55558	0.83299
247.2	0.37357	0.440776	0.55574	0.83293
247.4	0.37574	0.440036	0.55675	0.83266
247.6	0.37537	0.439206	0.55656	0.83235
247.8	0.37668	0.440196	0.55688	0.83306
248	0.37528	0.440916	0.55604	0.83384
248.2	0.37758	0.441726	0.5576	0.8329
248.4	0.37742	0.442836	0.55792	0.83172
248.6	0.37522	0.442836	0.55878	0.83211
248.8	0.37484	0.443186	0.5589	0.83151
249	0.37583	0.443956	0.56016	0.83106
249.2	0.37528	0.443766	0.55879	0.83218
249.4	0.37407	0.444176	0.5597	0.83366
249.6	0.37824	0.443706	0.56047	0.83269
249.8	0.37625	0.443176	0.56004	0.83352
250	0.37937	0.443276	0.5599	0.83384
250.2	0.3793	0.444346	0.56185	0.83303
250.4	0.38079	0.442846	0.56119	0.83272
250.6	0.37894	0.443996	0.56133	0.83368
250.8	0.3811	0.444546	0.56183	0.83275
251	0.37817	0.445186	0.56223	0.83251
251.2	0.37903	0.445076	0.56125	0.83469
251.4	0.38005	0.447086	0.56153	0.83605
251.6	0.3821	0.448166	0.56258	0.83498
251.8	0.37989	0.448386	0.56328	0.83671
252	0.38343	0.448786	0.56368	0.83678
252.2	0.38254	0.448716	0.56456	0.8355
252.4	0.38228	0.447836	0.56538	0.83451
252.6	0.37995	0.447256	0.56552	0.83541
252.8	0.38187	0.446986	0.56552	0.8347
253	0.37919	0.446406	0.56619	0.83389
253.2	0.37945	0.447076	0.56612	0.8342
253.4	0.37825	0.446846	0.56629	0.83408
253.6	0.38023	0.445876	0.56644	0.83473
253.8	0.37977	0.446146	0.56767	0.83415
254	0.37925	0.445076	0.56795	0.83639
254.2	0.37958	0.444696	0.56903	0.83677
254.4	0.38243	0.446476	0.56969	0.83779
254.6	0.38142	0.447616	0.5699	0.83803
254.8	0.38276	0.447396	0.57024	0.83936
255	0.38466	0.448726	0.57087	0.83812
255.2	0.38762	0.448526	0.57157	0.83899
255.4	0.38429	0.448406	0.5719	0.8389
255.6	0.38737	0.447846	0.57188	0.83803
255.8	0.38684	0.450116	0.57223	0.83757
256	0.38608	0.449216	0.57184	0.83945
256.2	0.38431	0.449776	0.57116	0.83809
256.4	0.38572	0.449956	0.57108	0.83906
256.6	0.38259	0.451386	0.57246	0.83844
256.8	0.38572	0.449336	0.57274	0.83951
257	0.38411	0.451066	0.57239	0.83765
257.2	0.38536	0.450876	0.57296	0.83864
257.4	0.38477	0.450536	0.57353	0.83796
257.6	0.38611	0.449336	0.57346	0.83864
257.8	0.38325	0.450356	0.57386	0.83763
258	0.38552	0.449356	0.57402	0.83779
258.2	0.38369	0.450276	0.5749	0.83771
258.4	0.38479	0.449666	0.57583	0.83615
258.6	0.38381	0.451086	0.57628	0.83759
258.8	0.38564	0.449496	0.57529	0.83863
259	0.38487	0.450596	0.57704	0.83933
259.2	0.38704	0.449656	0.57668	0.83871
259.4	0.38747	0.451936	0.57625	0.84047
259.6	0.38876	0.451936	0.57582	0.83962
259.8	0.38828	0.454876	0.57743	0.83872
260	0.39023	0.454816	0.5773	0.83923
260.2	0.38964	0.456656	0.57764	0.84166
260.4	0.38882	0.455976	0.57859	0.84193
260.6	0.39118	0.455886	0.58017	0.8422
260.8	0.39074	0.454776	0.57997	0.84335
261	0.38995	0.454186	0.57996	0.84243
261.2	0.39004	0.453476	0.58012	0.84017
261.4	0.39248	0.453036	0.58017	0.83933
261.6	0.38831	0.452436	0.57965	0.84024
261.8	0.39032	0.451456	0.57994	0.83935
262	0.38814	0.451606	0.58099	0.84021
262.2	0.3883	0.451896	0.58204	0.84261
262.4	0.3869	0.450916	0.58277	0.84323
262.6	0.3897	0.452896	0.5829	0.84319
262.8	0.38838	0.453676	0.58335	0.84396
263	0.39055	0.454446	0.58318	0.84428
263.2	0.39078	0.454376	0.58309	0.84312
263.4	0.39099	0.456116	0.58263	0.84402
263.6	0.38943	0.455116	0.58244	0.84314
263.8	0.39121	0.455946	0.58359	0.84397
264	0.39014	0.455386	0.58371	0.84317
264.2	0.39139	0.455476	0.58424	0.84388
264.4	0.39178	0.455546	0.58459	0.84363
264.6	0.39361	0.455256	0.58522	0.84413
264.8	0.3916	0.453786	0.58497	0.84352
265	0.39473	0.454666	0.58455	0.84393
265.2	0.39154	0.454806	0.58471	0.84357
265.4	0.39067	0.454776	0.5863	0.84334
265.6	0.39047	0.455116	0.58621	0.84345
265.8	0.39044	0.457616	0.58691	0.84468
266	0.38837	0.456786	0.58982	0.84614
266.2	0.39063	0.456396	0.59016	0.84592
266.4	0.393	0.456046	0.58925	0.84558
266.6	0.39199	0.456476	0.5903	0.84662
266.8	0.3932	0.455786	0.58958	0.84498
267	0.39378	0.456636	0.58867	0.84413
267.2	0.39278	0.456126	0.58863	0.84438
267.4	0.39121	0.456056	0.58897	0.84627
267.6	0.39403	0.455006	0.58969	0.84508
267.8	0.39224	0.454996	0.59009	0.84625
268	0.39299	0.455106	0.59101	0.84702
268.2	0.39319	0.456226	0.59079	0.84654
268.4	0.39605	0.456936	0.59053	0.84599
268.6	0.39255	0.458136	0.59108	0.84599
268.8	0.39584	0.457976	0.59113	0.84594
269	0.39323	0.458726	0.59002	0.84522
269.2	0.39354	0.459296	0.59101	0.8461
269.4	0.39013	0.459296	0.59184	0.84599
269.6	0.39384	0.459726	0.59186	0.84674
269.8	0.3896	0.460536	0.59326	0.84592
270	0.39215	0.459446	0.59404	0.84617
270.2	0.39242	0.459996	0.59385	0.84668
270.4	0.39447	0.460426	0.59449	0.84698
270.6	0.39139	0.460146	0.59451	0.84696
270.8	0.39528	0.460116	0.59541	0.84815
271	0.39341	0.462016	0.59512	0.84791
271.2	0.39517	0.460676	0.59605	0.84834
271.4	0.39355	0.460126	0.59743	0.84882
271.6	0.39652	0.461786	0.59713	0.84963
271.8	0.39434	0.462006	0.59668	0.84898
272	0.39686	0.460446	0.59867	0.85002
272.2	0.39683	0.461556	0.59845	0.8487
272.4	0.39943	0.463416	0.59799	0.84817
272.6	0.39792	0.460966	0.59931	0.84788
272.8	0.4002	0.461946	0.59859	0.84915
273	0.39917	0.462226	0.59779	0.84878
273.2	0.40061	0.461266	0.59873	0.85027
273.4	0.39885	0.460896	0.59855	0.84957
273.6	0.40078	0.462126	0.59896	0.84904
273.8	0.39893	0.461346	0.60036	0.84949
274	0.40063	0.462396	0.60026	0.85077
274.2	0.39766	0.464216	0.60021	0.85112
274.4	0.40004	0.464146	0.60039	0.85179
274.6	0.39876	0.463926	0.59913	0.85298
274.8	0.40153	0.464386	0.60043	0.8524
275	0.40013	0.464106	0.6013	0.85207
275.2	0.40441	0.463896	0.60203	0.85198
275.4	0.40373	0.463926	0.60315	0.85323
275.6	0.40341	0.464346	0.60376	0.85375
275.8	0.4024	0.464666	0.60355	0.85474
276	0.40382	0.465686	0.60437	0.85487
276.2	0.40112	0.465746	0.60455	0.85563
276.4	0.4009	0.466606	0.60512	0.85609
276.6	0.40261	0.466996	0.60654	0.85557
276.8	0.40105	0.466686	0.60567	0.85365
277	0.40315	0.465296	0.60487	0.8534
277.2	0.40327	0.465736	0.60498	0.85209
277.4	0.40343	0.464626	0.604	0.85137
277.6	0.40199	0.463856	0.60447	0.85082
277.8	0.40285	0.463356	0.60563	0.85216
278	0.40147	0.463886	0.60639	0.85199
278.2	0.40098	0.464586	0.60656	0.8538
278.4	0.40021	0.465656	0.60741	0.85397
278.6	0.40139	0.465586	0.60663	0.85604
278.8	0.40178	0.466046	0.60647	0.85683
279	0.40166	0.466566	0.6074	0.85709
279.2	0.4033	0.466486	0.60852	0.85636
279.4	0.40551	0.466266	0.60869	0.857
279.6	0.40363	0.467856	0.60967	0.85576
279.8	0.40511	0.468206	0.60954	0.85551
280	0.40591	0.469356	0.60966	0.85614
280.2	0.40567	0.467956	0.60805	0.8577
280.4	0.40481	0.468586	0.60952	0.857
280.6	0.40717	0.468606	0.60949	0.85678
280.8	0.40482	0.468886	0.61039	0.85797
281	0.40469	0.468086	0.61017	0.85739
281.2	0.40535	0.468786	0.61175	0.8569
281.4	0.40708	0.468256	0.61114	0.85709
281.6	0.40523	0.468266	0.61117	0.85808
281.8	0.4063	0.469376	0.61094	0.85802
282	0.40482	0.468916	0.61104	0.85863
282.2	0.4028	0.469076	0.61083	0.85873
282.4	0.39961	0.470626	0.61214	0.86011
282.6	0.40106	0.469676	0.61257	0.86035
282.8	0.4017	0.469056	0.61355	0.85911
283	0.4025	0.468456	0.61483	0.85932
283.2	0.40442	0.470036	0.6153	0.85889
283.4	0.40635	0.468106	0.6143	0.85693
283.6	0.40706	0.467386	0.61431	0.8582
283.8	0.40691	0.466636	0.61472	0.85887
284	0.40921	0.469046	0.61453	0.85934
284.2	0.40605	0.467276	0.61542	0.85941
284.4	0.4054	0.468486	0.6166	0.8609
284.6	0.40622	0.470286	0.61581	0.86005
284.8	0.40716	0.471216	0.61618	0.86024
285	0.40489	0.469546	0.61631	0.86015
285.2	0.40784	0.470426	0.61643	0.8608
285.4	0.40997	0.470976	0.61547	0.86181
285.6	0.40737	0.472056	0.61659	0.8621
285.8	0.40762	0.470886	0.61534	0.86189
286	0.40881	0.473196	0.61497	0.86226
286.2	0.40892	0.472456	0.61474	0.86292
286.4	0.40834	0.472336	0.61686	0.86224
286.6	0.41121	0.471946	0.6176	0.86122
286.8	0.41099	0.473096	0.6183	0.86194
287	0.41082	0.471256	0.61899	0.86198
287.2	0.4124	0.473186	0.61937	0.86149
287.4	0.41294	0.472446	0.61763	0.86143
287.6	0.41253	0.472696	0.61844	0.86238
287.8	0.41483	0.472116	0.61902	0.86186
288	0.41472	0.473356	0.6199	0.86106
288.2	0.41382	0.471936	0.62047	0.8605
288.4	0.41233	0.472286	0.62248	0.86097
288.6	0.41434	0.472806	0.62255	0.86154
288.8	0.41004	0.473896	0.62246	0.86217
289	0.41	0.474066	0.62248	0.86453
289.2	0.40886	0.474096	0.62198	0.86444
289.4	0.40973	0.474686	0.62163	0.86486
289.6	0.40749	0.474176	0.62271	0.86468
289.8	0.41091	0.473946	0.62378	0.8641
290	0.4087	0.473866	0.62311	0.86358
290.2	0.41172	0.474026	0.6251	0.86465
290.4	0.41151	0.473696	0.62438	0.86478
290.6	0.41205	0.473236	0.6229	0.86546
290.8	0.41071	0.473206	0.62347	0.86656
291	0.4129	0.472966	0.62465	0.86629
291.2	0.41024	0.473646	0.62329	0.8654
291.4	0.41169	0.473956	0.62405	0.8659
291.6	0.4122	0.473836	0.62516	0.86492
291.8	0.41433	0.474026	0.6252	0.86435
292	0.41501	0.472696	0.62443	0.86451
292.2	0.41698	0.474186	0.62487	0.86561
292.4	0.4172	0.475156	0.626	0.86442
292.6	0.41558	0.475436	0.62575	0.86561
292.8	0.41349	0.477316	0.62562	0.86655
293	0.41315	0.478546	0.62626	0.86702
293.2	0.41004	0.476356	0.62707	0.86808
293.4	0.40967	0.476136	0.626	0.86866
293.6	0.41046	0.477436	0.62643	0.86871
293.8	0.41145	0.475716	0.62593	0.86811
294	0.41116	0.475766	0.62603	0.86667
294.2	0.41626	0.476646	0.62555	0.86587
294.4	0.41659	0.475836	0.62616	0.86685
294.6	0.41592	0.475296	0.62577	0.8665
294.8	0.41714	0.475176	0.6262	0.86681
295	0.41616	0.475516	0.62804	0.86781
295.2	0.41381	0.475066	0.62783	0.86732
295.4	0.41573	0.475636	0.62913	0.86708
295.6	0.41591	0.476196	0.63055	0.86767
295.8	0.41547	0.477126	0.63104	0.86741
296	0.41657	0.478056	0.63044	0.86818
296.2	0.4175	0.479146	0.6316	0.8686
296.4	0.41459	0.479036	0.63072	0.86805
296.6	0.41465	0.478906	0.62955	0.86689
296.8	0.41375	0.478736	0.62937	0.86758
297	0.41699	0.477746	0.62928	0.86643
297.2	0.4139	0.478396	0.62978	0.86608
297.4	0.41578	0.479086	0.63002	0.86604
297.6	0.41557	0.477616	0.63144	0.86712
297.8	0.41628	0.478246	0.63272	0.86774
298	0.41264	0.478886	0.63274	0.86835
298.2	0.41552	0.477996	0.63186	0.86881
298.4	0.41499	0.478606	0.6324	0.86944
298.6	0.41692	0.480486	0.63266	0.86923
298.8	0.41537	0.479396	0.63202	0.86796
299	0.41844	0.480396	0.63299	0.8696
299.2	0.41806	0.480126	0.63332	0.869
299.4	0.41786	0.479126	0.63301	0.8692
299.6	0.41459	0.478046	0.63301	0.8692
299.8	0.41772	0.479396	0.63277	0.87053
300	0.41565	0.478616	0.63284	0.86814
300.2	0.41509	0.480286	0.6325	0.86899
300.4	0.41608	0.481986	0.63298	0.86823
300.6	0.42118	0.483056	0.6325	0.86746
300.8	0.41865	0.482396	0.6336	0.86838
301	0.42083	0.483636	0.63305	0.8691
301.2	0.42276	0.482916	0.63329	0.86965
301.4	0.42384	0.482306	0.6341	0.87048
301.6	0.4223	0.482596	0.63501	0.87166
301.8	0.4233	0.482446	0.63528	0.87081
302	0.42209	0.482436	0.63562	0.87163
302.2	0.42099	0.482396	0.63641	0.87152
302.4	0.41808	0.482536	0.63739	0.87231
302.6	0.41945	0.482386	0.63766	0.87285
302.8	0.41971	0.483106	0.63728	0.87196
303	0.42096	0.482386	0.6372	0.87159
303.2	0.42108	0.483226	0.63829	0.87242
303.4	0.42403	0.483516	0.63794	0.87124
303.6	0.42201	0.483106	0.63737	0.87108
303.8	0.42223	0.483996	0.63764	0.8722
304	0.42397	0.484006	0.63856	0.87326
304.2	0.4224	0.483276	0.63775	0.87268
304.4	0.41984	0.482466	0.63781	0.87392
304.6	0.42121	0.482526	0.63942	0.87418
304.8	0.42282	0.483106	0.6399	0.87503
305	0.41896	0.483346	0.63977	0.87606
305.2	0.42038	0.484536	0.63995	0.87579
305.4	0.42022	0.485426	0.64054	0.87544
305.6	0.42208	0.486486	0.63922	0.8751
305.8	0.41881	0.484366	0.63881	0.87531
306	0.42141	0.484716	0.63828	0.87332
306.2	0.42193	0.484106	0.63948	0.87427
306.4	0.42541	0.483366	0.63833	0.87442
306.6	0.42347	0.483036	0.63975	0.87635
306.8	0.42576	0.483156	0.64122	0.87649
307	0.42536	0.483626	0.64207	0.87655
307.2	0.4241	0.483136	0.642	0.8763
307.4	0.42262	0.484596	0.64238	0.87683
307.6	0.42293	0.484916	0.64311	0.8763
307.8	0.42111	0.485856	0.64308	0.87601
308	0.42165	0.484616	0.64384	0.87742
308.2	0.42201	0.484886	0.64391	0.87747
308.4	0.42367	0.484236	0.64429	0.87834
308.6	0.42522	0.484346	0.6442	0.87782
308.8	0.42643	0.484046	0.64358	0.87838
309	0.42518	0.484596	0.64347	0.87879
309.2	0.42855	0.483966	0.64443	0.88003
309.4	0.425	0.484096	0.64481	0.87932
309.6	0.42373	0.484446	0.64451	0.8808
309.8	0.42329	0.485056	0.64571	0.88112
310	0.42341	0.485156	0.64633	0.88046
310.2	0.42087	0.486716	0.64672	0.8807
310.4	0.42086	0.486756	0.64703	0.88172
310.6	0.42135	0.486646	0.64673	0.88069
310.8	0.42139	0.486166	0.64666	0.88145
311	0.42305	0.485406	0.64789	0.88128
311.2	0.42317	0.486446	0.64877	0.88163
311.4	0.42421	0.486276	0.64805	0.88151
311.6	0.42375	0.485486	0.64919	0.88349
311.8	0.42459	0.485726	0.64895	0.88284
312	0.42354	0.487236	0.64755	0.88237
312.2	0.42449	0.484706	0.64605	0.88146
312.4	0.42561	0.485246	0.64768	0.8807
312.6	0.42667	0.486596	0.64866	0.87983
312.8	0.42637	0.486536	0.64942	0.88017
313	0.42733	0.485516	0.6497	0.88114
313.2	0.42681	0.488186	0.65076	0.88055
313.4	0.42834	0.487606	0.65012	0.88113
313.6	0.42835	0.487946	0.64945	0.88034
313.8	0.42937	0.488546	0.64932	0.88034
314	0.42757	0.488966	0.64978	0.87967
314.2	0.42993	0.487356	0.64996	0.88078
314.4	0.42812	0.488546	0.65112	0.88015
314.6	0.42788	0.487296	0.65102	0.8815
314.8	0.4272	0.486226	0.651	0.88021
315	0.30826	0.462756	0.62269	0.77218
315.2	0.30235	0.448456	0.61317	0.72372
315.4	0.29431	0.441816	0.6003	0.69134
315.6	0.29118	0.434456	0.59623	0.66549
315.8	0.29216	0.428846	0.58105	0.63613
316	0.28789	0.420356	0.57276	0.60776
316.2	0.28619	0.414346	0.56464	0.58496
316.4	0.28458	0.409146	0.55783	0.56646
316.6	0.28325	0.405836	0.55004	0.54914
316.8	0.28169	0.402376	0.54418	0.53492
317	0.27997	0.398646	0.53829	0.52232
317.2	0.27866	0.394926	0.53141	0.51069
317.4	0.2784	0.391806	0.52627	0.49978
317.6	0.27729	0.387536	0.52199	0.49047
317.8	0.2765	0.383896	0.51909	0.48221
318	0.2766	0.381166	0.51424	0.47262
318.2	0.27589	0.379096	0.5106	0.46379
318.4	0.27517	0.376366	0.50617	0.45704
318.6	0.27477	0.373266	0.5013	0.45142
318.8	0.27274	0.369216	0.49587	0.44478
319	0.27215	0.365666	0.49264	0.44048
319.2	0.27013	0.360766	0.48836	0.4331
319.4	0.27	0.356906	0.4853	0.42691
319.6	0.26979	0.352776	0.48255	0.42112
319.8	0.27008	0.348846	0.48001	0.41569
320	0.26934	0.344266	0.47629	0.41056
320.2	0.27101	0.340926	0.47341	0.4078
320.4	0.26942	0.336556	0.47007	0.40561
320.6	0.26872	0.332676	0.46788	0.40119
320.8	0.26723	0.329036	0.46474	0.39909
321	0.26556	0.324386	0.46249	0.39493
321.2	0.26388	0.320906	0.45892	0.39105
321.4	0.26408	0.317476	0.45652	0.38698
321.6	0.26316	0.314406	0.4531	0.3849
321.8	0.26317	0.312226	0.45106	0.38154
322	0.26336	0.309466	0.44874	0.37947
322.2	0.26312	0.306656	0.4464	0.37709
322.4	0.26228	0.303896	0.44515	0.37626
322.6	0.26185	0.300936	0.44404	0.37278
322.8	0.26138	0.298216	0.44161	0.37096
323	0.26091	0.295396	0.44026	0.36837
323.2	0.26032	0.294226	0.43882	0.36479
323.4	0.26065	0.291036	0.43538	0.3613
323.6	0.26062	0.289166	0.43323	0.35996
323.8	0.26075	0.288006	0.43191	0.35885
324	0.26095	0.286976	0.42991	0.35847
324.2	0.26133	0.283596	0.4279	0.35757
324.4	0.25939	0.283176	0.42665	0.35534
324.6	0.25959	0.282296	0.42559	0.35353
324.8	0.2595	0.279446	0.4239	0.35025
325	0.25881	0.276986	0.42264	0.34846
325.2	0.25784	0.275676	0.42067	0.34661
325.4	0.25878	0.273996	0.42016	0.3462
325.6	0.25851	0.272086	0.41758	0.34466
325.8	0.25819	0.269736	0.41586	0.34338
326	0.2576	0.267906	0.41399	0.34151
326.2	0.25684	0.266746	0.41332	0.34013
326.4	0.25681	0.264866	0.41102	0.33742
326.6	0.25589	0.262636	0.40928	0.33649
326.8	0.25508	0.261926	0.40781	0.33598
327	0.25425	0.261076	0.4073	0.33424
327.2	0.25302	0.258946	0.40503	0.33308
327.4	0.25196	0.257416	0.40401	0.33136
327.6	0.25145	0.256706	0.40458	0.33036
327.8	0.25108	0.256206	0.40343	0.329
328	0.25095	0.255326	0.40076	0.32755
328.2	0.25174	0.254526	0.40009	0.3264
328.4	0.25199	0.254246	0.39901	0.32729
328.6	0.25233	0.254636	0.39697	0.32658
328.8	0.2527	0.254226	0.39583	0.32574
329	0.25245	0.253726	0.39537	0.32522
329.2	0.25225	0.253456	0.39331	0.32347
329.4	0.25148	0.251966	0.39168	0.32191
329.6	0.25107	0.249696	0.39163	0.32086
329.8	0.24956	0.247466	0.39102	0.32017
330	0.25119	0.246016	0.39089	0.32014
330.2	0.24953	0.243956	0.39078	0.31953
330.4	0.24874	0.242786	0.38926	0.31936
330.6	0.24856	0.241886	0.38719	0.31895
330.8	0.24918	0.241636	0.38589	0.31818
331	0.24762	0.241716	0.38431	0.31682
331.2	0.24841	0.241766	0.38251	0.31657
331.4	0.24845	0.240306	0.38273	0.31629
331.6	0.24793	0.238476	0.38195	0.31444
331.8	0.24793	0.236086	0.38184	0.31437
332	0.24699	0.232976	0.38093	0.31454
332.2	0.24735	0.232316	0.38033	0.31382
332.4	0.24711	0.232536	0.3795	0.31286
332.6	0.24686	0.232306	0.37898	0.31222
332.8	0.24652	0.233676	0.37873	0.31041
333	0.24661	0.234096	0.37818	0.30931
333.2	0.24663	0.232606	0.37884	0.30874
333.4	0.24796	0.232036	0.37883	0.30731
333.6	0.24737	0.231876	0.37683	0.308
333.8	0.24749	0.230176	0.37571	0.30762
334	0.24712	0.229636	0.37571	0.30695
334.2	0.24551	0.229346	0.37351	0.30517
334.4	0.24427	0.229796	0.37272	0.30486
334.6	0.24386	0.229516	0.37286	0.30443
334.8	0.24298	0.229076	0.37057	0.30453
335	0.24264	0.229716	0.36934	0.30448
335.2	0.24347	0.229016	0.36947	0.30486
335.4	0.24318	0.226966	0.36739	0.30452
335.6	0.24369	0.225386	0.36641	0.30431
335.8	0.24292	0.224886	0.36705	0.3042
336	0.24334	0.223116	0.36625	0.30232
336.2	0.24286	0.222006	0.36509	0.30216
336.4	0.24266	0.222136	0.36601	0.30143
336.6	0.24318	0.222526	0.36557	0.30081
336.8	0.24308	0.222436	0.36516	0.30027
337	0.24224	0.221116	0.36489	0.30177
337.2	0.24242	0.219856	0.36435	0.30095
337.4	0.24362	0.219986	0.3625	0.30039
337.6	0.24256	0.220096	0.36195	0.29937
337.8	0.24351	0.219406	0.361	0.29794
338	0.24396	0.219396	0.35966	0.29562
338.2	0.24361	0.220786	0.35784	0.29639
338.4	0.24313	0.219186	0.35757	0.29686
338.6	0.24304	0.218366	0.35664	0.29676
338.8	0.24219	0.218506	0.35533	0.29669
339	0.24118	0.217426	0.3553	0.297
339.2	0.24071	0.216676	0.3555	0.29567
339.4	0.23833	0.216596	0.35448	0.29556
339.6	0.23852	0.215566	0.35285	0.29553
339.8	0.23909	0.214366	0.35393	0.29585
340	0.2387	0.215676	0.35229	0.29577
340.2	0.23931	0.214496	0.35107	0.29558
340.4	0.24051	0.214046	0.35051	0.29487
340.6	0.23979	0.214006	0.35123	0.29387
340.8	0.23886	0.213616	0.34974	0.29378
341	0.23909	0.212536	0.34948	0.29435
341.2	0.238	0.211946	0.34971	0.29477
341.4	0.23766	0.211676	0.34974	0.29449
341.6	0.23771	0.211476	0.3493	0.29415
341.8	0.23719	0.210686	0.34824	0.293
342	0.23751	0.210426	0.34832	0.29297
342.2	0.23785	0.210816	0.34761	0.29147
342.4	0.23782	0.210186	0.34727	0.29054
342.6	0.23774	0.209536	0.3465	0.29065
342.8	0.23797	0.209336	0.34681	0.29078
343	0.23781	0.209026	0.34678	0.2879
343.2	0.23779	0.208776	0.34598	0.28959
343.4	0.2373	0.208586	0.34563	0.2892
343.6	0.2366	0.208626	0.34563	0.28886
343.8	0.23701	0.207906	0.3448	0.28863
344	0.23569	0.207516	0.34347	0.29051
344.2	0.23465	0.206226	0.34388	0.28837
344.4	0.23404	0.206366	0.34333	0.28957
344.6	0.23549	0.204646	0.3418	0.28975
344.8	0.23588	0.204466	0.34151	0.2887
345	0.23691	0.204456	0.34152	0.28803
345.2	0.23649	0.204496	0.33995	0.28796
345.4	0.23691	0.204436	0.33994	0.28681
345.6	0.2354	0.205256	0.34126	0.28634
345.8	0.23362	0.205816	0.34133	0.28701
346	0.23232	0.204666	0.34161	0.28673
346.2	0.23201	0.204986	0.34233	0.28759
346.4	0.23194	0.203636	0.3412	0.2881
346.6	0.23175	0.202056	0.34035	0.28796
346.8	0.23197	0.201406	0.33888	0.28823
347	0.23184	0.201306	0.33762	0.28804
347.2	0.23285	0.199356	0.33651	0.2868
347.4	0.23269	0.200406	0.33696	0.28663
347.6	0.23171	0.201096	0.33676	0.28676
347.8	0.23267	0.200766	0.33749	0.28571
348	0.23275	0.199926	0.33716	0.28583
348.2	0.23239	0.200616	0.33726	0.28597
348.4	0.23231	0.200156	0.33614	0.28488
348.6	0.23244	0.200456	0.33516	0.28566
348.8	0.2325	0.199266	0.33401	0.28533
349	0.23334	0.200546	0.33482	0.28605
349.2	0.23254	0.201486	0.33333	0.2861
349.4	0.23156	0.200196	0.33269	0.28687
349.6	0.23199	0.199716	0.3331	0.28542
349.8	0.2306	0.200246	0.33295	0.28602
350	0.23131	0.198876	0.33075	0.28502
350.2	0.23174	0.197216	0.3312	0.28429
350.4	0.23259	0.196136	0.33056	0.28405
350.6	0.23182	0.195196	0.32985	0.28436
350.8	0.23302	0.194976	0.32927	0.28466
351	0.23227	0.193416	0.3308	0.28471
351.2	0.23181	0.192496	0.3309	0.28513
351.4	0.23106	0.193616	0.33132	0.28481
351.6	0.23145	0.193246	0.33158	0.2851
351.8	0.23095	0.192536	0.33064	0.2842
352	0.23094	0.194256	0.3281	0.28408
352.2	0.23136	0.194796	0.32781	0.28357
352.4	0.23114	0.194166	0.32735	0.28243
352.6	0.23199	0.194296	0.32642	0.28172
352.8	0.23149	0.194406	0.32794	0.28179
353	0.23022	0.193116	0.3301	0.28158
353.2	0.23094	0.192996	0.32999	0.28131
353.4	0.23082	0.193066	0.3305	0.28209
353.6	0.22917	0.192496	0.3299	0.28218
353.8	0.22836	0.192206	0.32926	0.28179
354	0.22858	0.192316	0.32754	0.28063
354.2	0.228	0.192076	0.32797	0.28077
354.4	0.22853	0.191316	0.32814	0.28111
354.6	0.22876	0.191596	0.32809	0.28128
354.8	0.22953	0.190796	0.32776	0.2817
355	0.22884	0.190656	0.32873	0.2822
355.2	0.22793	0.190036	0.32725	0.28166
355.4	0.22731	0.190226	0.32628	0.2824
355.6	0.22681	0.189016	0.32635	0.28116
355.8	0.22585	0.189906	0.32647	0.28037
356	0.2255	0.190056	0.32525	0.28099
356.2	0.2255	0.189936	0.32542	0.28129
356.4	0.22547	0.189376	0.32551	0.27966
356.6	0.2256	0.189156	0.3249	0.28041
356.8	0.22484	0.188796	0.32512	0.28017
357	0.22565	0.188586	0.32475	0.27936
357.2	0.22598	0.188466	0.3238	0.27942
357.4	0.22609	0.188086	0.32303	0.28016
357.6	0.22686	0.189376	0.3234	0.27965
357.8	0.22684	0.188756	0.32282	0.2808
358	0.22606	0.186986	0.32249	0.28201
358.2	0.22565	0.187006	0.32184	0.28192
358.4	0.22553	0.187656	0.3222	0.28136
358.6	0.22479	0.185106	0.3217	0.28177
358.8	0.22505	0.185176	0.32176	0.28091
359	0.22526	0.185136	0.32153	0.27979
359.2	0.22444	0.183796	0.32207	0.27981
359.4	0.22434	0.183696	0.32281	0.27963
359.6	0.22348	0.184356	0.32251	0.28033
359.8	0.2234	0.184416	0.32151	0.27961
360	0.22385	0.185436	0.32139	0.27946
360.2	0.22358	0.185596	0.3221	0.27843
360.4	0.22399	0.184916	0.32161	0.27834
360.6	0.22545	0.185896	0.32144	0.27702
360.8	0.22619	0.184936	0.32119	0.27828
361	0.22645	0.184886	0.32168	0.27827
361.2	0.22682	0.186006	0.31991	0.27776
361.4	0.22574	0.185516	0.31887	0.2781
361.6	0.22395	0.184576	0.31855	0.27796
361.8	0.22362	0.184806	0.318	0.27689
362	0.22262	0.184386	0.31749	0.27659
362.2	0.22336	0.181616	0.31731	0.27718
362.4	0.22339	0.181226	0.31679	0.27574
362.6	0.2239	0.180616	0.31568	0.2754
362.8	0.22383	0.180386	0.3165	0.27617
363	0.22307	0.180996	0.3161	0.27715
363.2	0.22216	0.182136	0.31538	0.27715
363.4	0.22285	0.183936	0.3149	0.27748
363.6	0.22253	0.185456	0.31589	0.27826
363.8	0.22214	0.184706	0.31517	0.27661
364	0.2228	0.184976	0.31497	0.27488
364.2	0.22259	0.185056	0.31617	0.27476
364.4	0.2213	0.182346	0.31611	0.27493
364.6	0.22222	0.180586	0.31552	0.27321
364.8	0.22176	0.181616	0.31525	0.27423
365	0.22142	0.179436	0.31535	0.27534
365.2	0.22128	0.178776	0.31478	0.27576
365.4	0.22172	0.180026	0.31558	0.27573
365.6	0.22189	0.180706	0.31536	0.27748
365.8	0.22312	0.179796	0.31416	0.2772
366	0.22274	0.181106	0.3139	0.27681
366.2	0.22393	0.181676	0.31214	0.27765
366.4	0.2229	0.180116	0.3111	0.2771
366.6	0.22199	0.179546	0.31114	0.27621
366.8	0.22203	0.180056	0.31132	0.27567
367	0.22262	0.179196	0.31073	0.27538
367.2	0.22253	0.179106	0.31242	0.27487
367.4	0.2229	0.178916	0.31199	0.27619
367.6	0.22303	0.178816	0.31049	0.27558
367.8	0.22241	0.177666	0.31006	0.27603
368	0.2215	0.177226	0.31006	0.27642
368.2	0.22041	0.176536	0.30949	0.27602
368.4	0.2208	0.176886	0.30879	0.27586
368.6	0.22075	0.175896	0.30963	0.27556
368.8	0.2196	0.176546	0.30964	0.2759
369	0.21984	0.176096	0.30888	0.27506
369.2	0.2204	0.175656	0.30757	0.27398
369.4	0.22088	0.176056	0.30788	0.2738
369.6	0.22126	0.177636	0.30776	0.27437
369.8	0.22102	0.177566	0.30892	0.27432
370	0.22124	0.178096	0.30882	0.27407
370.2	0.22076	0.177116	0.30997	0.27453
370.4	0.22029	0.176686	0.31017	0.27317
370.6	0.21925	0.175596	0.30944	0.27371
370.8	0.21955	0.175896	0.30823	0.27317
371	0.21985	0.175736	0.30782	0.27426
371.2	0.21988	0.177316	0.30835	0.27424
371.4	0.21985	0.178286	0.30823	0.2751
371.6	0.21971	0.178296	0.30882	0.27531
371.8	0.22045	0.177616	0.30868	0.27432
372	0.22061	0.177566	0.30941	0.2742
372.2	0.22053	0.177166	0.3083	0.27386
372.4	0.22004	0.176696	0.30731	0.27422
372.6	0.22049	0.177106	0.30648	0.27423
372.8	0.21969	0.176176	0.30692	0.27532
373	0.21865	0.175716	0.30535	0.27468
373.2	0.21929	0.175656	0.30602	0.27579
373.4	0.21841	0.174786	0.30632	0.27507
373.6	0.21849	0.173956	0.307	0.2748
373.8	0.21852	0.173766	0.30538	0.27503
374	0.21855	0.173496	0.306	0.27447
374.2	0.2177	0.173216	0.30471	0.27376
374.4	0.21817	0.173386	0.30415	0.27311
374.6	0.21726	0.173216	0.30373	0.27245
374.8	0.21782	0.172946	0.30444	0.27189
375	0.21767	0.173506	0.30471	0.27176
375.2	0.21699	0.173556	0.30496	0.2715
375.4	0.21749	0.172806	0.30489	0.27207
375.6	0.21796	0.173496	0.30476	0.273
375.8	0.21789	0.173856	0.30485	0.2727
376	0.21924	0.173576	0.30524	0.27201
376.2	0.21915	0.172966	0.30576	0.27231
376.4	0.21921	0.173386	0.30601	0.27178
376.6	0.21936	0.172516	0.30632	0.27226
376.8	0.21816	0.172176	0.30526	0.27286
377	0.21713	0.171046	0.30475	0.27429
377.2	0.21716	0.170986	0.30354	0.2742
377.4	0.21672	0.171306	0.3037	0.27455
377.6	0.21693	0.170756	0.30286	0.27256
377.8	0.21727	0.171016	0.30377	0.27257
378	0.2176	0.170746	0.30294	0.27262
378.2	0.218	0.169946	0.30179	0.27307
378.4	0.21807	0.169826	0.30142	0.27296
378.6	0.21726	0.170076	0.30182	0.27329
378.8	0.21772	0.170286	0.30222	0.27259
379	0.21704	0.170596	0.30371	0.2719
379.2	0.2154	0.170946	0.30433	0.27086
379.4	0.21643	0.170736	0.30461	0.2716
379.6	0.21634	0.170696	0.304	0.27224
379.8	0.21606	0.170076	0.30273	0.27263
380	0.2152	0.170676	0.30125	0.27298
380.2	0.21608	0.171596	0.30178	0.27303
380.4	0.21371	0.169896	0.30001	0.27275
380.6	0.21313	0.170566	0.29946	0.27233
380.8	0.21293	0.171296	0.2994	0.2729
381	0.21343	0.170746	0.29939	0.27288
381.2	0.21329	0.169356	0.3003	0.27318
381.4	0.21388	0.169666	0.30092	0.27304
381.6	0.2143	0.169226	0.30135	0.27286
381.8	0.2133	0.167836	0.30197	0.27212
382	0.21172	0.168286	0.30141	0.27232
382.2	0.21221	0.168556	0.29897	0.27212
382.4	0.21271	0.169356	0.29897	0.27179
382.6	0.21235	0.167926	0.29841	0.27261
382.8	0.21357	0.168426	0.29714	0.27272
383	0.21459	0.167526	0.29678	0.2728
383.2	0.21451	0.166766	0.29713	0.27222
383.4	0.21468	0.166296	0.29689	0.27223
383.6	0.21488	0.166696	0.29732	0.27097
383.8	0.21418	0.166586	0.29809	0.27133
384	0.21456	0.165556	0.29767	0.27065
384.2	0.21433	0.165676	0.29794	0.27106
384.4	0.21393	0.165566	0.29803	0.26976
384.6	0.21422	0.165756	0.29748	0.27084
384.8	0.21408	0.164956	0.29654	0.27113
385	0.21392	0.165496	0.29663	0.27118
385.2	0.21346	0.165896	0.29666	0.27102
385.4	0.2131	0.165946	0.29619	0.27216
385.6	0.21254	0.166146	0.2959	0.2709
385.8	0.21245	0.166616	0.29542	0.26996
386	0.21175	0.167156	0.29583	0.27011
386.2	0.21127	0.166946	0.29525	0.27119
386.4	0.21128	0.165486	0.29526	0.27091
386.6	0.21104	0.166096	0.29616	0.27149
386.8	0.21161	0.165566	0.29625	0.27152
387	0.2124	0.166056	0.29502	0.2723
387.2	0.21356	0.164286	0.29542	0.27182
387.4	0.21318	0.165806	0.29454	0.27164
387.6	0.21312	0.165086	0.29383	0.27212
387.8	0.21314	0.165866	0.29405	0.27209
388	0.21348	0.164706	0.2949	0.27076
388.2	0.21263	0.166386	0.29393	0.27025
388.4	0.21242	0.164636	0.29424	0.27057
388.6	0.21172	0.162886	0.29352	0.2704
388.8	0.21062	0.162436	0.29353	0.26959
389	0.20982	0.163166	0.29404	0.27061
389.2	0.20964	0.162636	0.29428	0.27023
389.4	0.20975	0.163786	0.29512	0.26975
389.6	0.21064	0.165186	0.29622	0.26976
389.8	0.21124	0.163486	0.29565	0.27053
390	0.21166	0.162216	0.29553	0.26923
390.2	0.2117	0.161766	0.29586	0.26995
390.4	0.21161	0.161876	0.29486	0.27007
390.6	0.21104	0.161096	0.29396	0.26944
390.8	0.21052	0.162366	0.29403	0.26999
391	0.20924	0.162856	0.29299	0.26991
391.2	0.20934	0.163906	0.29246	0.26934
391.4	0.20877	0.163266	0.29188	0.26936
391.6	0.20892	0.164016	0.29176	0.26944
391.8	0.20831	0.163476	0.29175	0.26922
392	0.20939	0.163596	0.2918	0.2704
392.2	0.20913	0.162656	0.29076	0.27095
392.4	0.20878	0.162736	0.29107	0.27075
392.6	0.2081	0.161206	0.29159	0.27147
392.8	0.2083	0.161406	0.29117	0.27086
393	0.20778	0.160456	0.2907	0.27149
393.2	0.20687	0.159856	0.29153	0.27119
393.4	0.20849	0.159126	0.29113	0.27194
393.6	0.20881	0.159676	0.28961	0.27149
393.8	0.20788	0.159766	0.28895	0.2719
394	0.20749	0.160326	0.28811	0.27099
394.2	0.20768	0.160376	0.28706	0.27041
394.4	0.20677	0.160396	0.28718	0.26958
394.6	0.20721	0.160246	0.28743	0.26958
394.8	0.20782	0.160346	0.2873	0.26837
395	0.20799	0.159576	0.28811	0.26843
395.2	0.20767	0.160136	0.288	0.26874
395.4	0.20771	0.161386	0.2877	0.26857
395.6	0.20777	0.160396	0.28742	0.26851
395.8	0.20851	0.160326	0.28853	0.26947
396	0.20736	0.160796	0.28741	0.26909
396.2	0.20874	0.159636	0.2883	0.26962
396.4	0.20904	0.158906	0.28871	0.27092
396.6	0.20873	0.160256	0.28937	0.26993
396.8	0.2074	0.159376	0.28834	0.26978
397	0.20892	0.158796	0.28926	0.26999
397.2	0.20832	0.159456	0.28985	0.26912
397.4	0.20772	0.158586	0.29001	0.2678
397.6	0.20774	0.158236	0.28879	0.26914
397.8	0.20859	0.159646	0.28842	0.26851
398	0.20802	0.159456	0.28838	0.2684
398.2	0.20714	0.159756	0.28781	0.26882
398.4	0.20804	0.159286	0.28725	0.26902
398.6	0.20715	0.158806	0.28687	0.26725
398.8	0.20629	0.157056	0.28784	0.2678
399	0.20608	0.157336	0.2875	0.26827
399.2	0.20705	0.156246	0.28708	0.26807
399.4	0.2054	0.155866	0.2867	0.26872
399.6	0.20544	0.156326	0.28769	0.26937
399.8	0.20534	0.155156	0.28745	0.26956
400	0.2054	0.154036	0.2869	0.26921
400.2	0.20439	0.155116	0.28566	0.27015
400.4	0.20504	0.154986	0.28609	0.26951
400.6	0.20502	0.155276	0.28651	0.26986
400.8	0.20612	0.156776	0.28586	0.26935
401	0.20616	0.157276	0.28611	0.26866
401.2	0.20594	0.158276	0.28629	0.26723
401.4	0.20543	0.158216	0.28564	0.26859
401.6	0.2049	0.158086	0.28512	0.26936
401.8	0.2043	0.157756	0.28434	0.26998
402	0.20271	0.157906	0.28459	0.26959
402.2	0.2029	0.156616	0.28518	0.2698
402.4	0.20337	0.157796	0.28464	0.26821
402.6	0.20375	0.157026	0.28383	0.26727
402.8	0.20322	0.156546	0.28431	0.26609
403	0.20326	0.157086	0.28372	0.26664
403.2	0.20295	0.155766	0.28353	0.26717
403.4	0.20315	0.155356	0.28348	0.26785
403.6	0.20355	0.154516	0.28419	0.26926
403.8	0.20308	0.154886	0.2844	0.26988
404	0.20425	0.154156	0.28448	0.26994
404.2	0.2046	0.154226	0.28409	0.26933
404.4	0.20424	0.154136	0.28421	0.26882
404.6	0.20415	0.154276	0.28375	0.26739
404.8	0.20496	0.154546	0.28289	0.26817
405	0.20486	0.154416	0.28276	0.26817
405.2	0.204	0.155076	0.28318	0.26874
405.4	0.20348	0.154536	0.283	0.26945
405.6	0.20325	0.155316	0.28299	0.2694
405.8	0.20365	0.154126	0.28404	0.26907
406	0.20351	0.154566	0.28392	0.26812
406.2	0.20357	0.154096	0.28355	0.26704
406.4	0.20317	0.154646	0.28359	0.26573
406.6	0.20276	0.153906	0.28277	0.26603
406.8	0.20256	0.154186	0.28198	0.26668
407	0.20198	0.153206	0.28142	0.26696
407.2	0.20156	0.153926	0.28193	0.2687
407.4	0.20164	0.153766	0.28322	0.26997
407.6	0.20309	0.154246	0.28326	0.26916
407.8	0.20265	0.154636	0.28325	0.26869
408	0.20218	0.154006	0.28312	0.26942
408.2	0.20348	0.152966	0.2832	0.26835
408.4	0.2046	0.151826	0.28118	0.26911
408.6	0.20358	0.151436	0.28187	0.27004
408.8	0.20327	0.151856	0.28249	0.26978
409	0.20474	0.152516	0.28291	0.27006
409.2	0.2047	0.152176	0.28163	0.27039
409.4	0.20352	0.154286	0.28172	0.26821
409.6	0.20357	0.154346	0.28129	0.26823
409.8	0.20446	0.153126	0.28163	0.26737
410	0.2036	0.153006	0.28175	0.26708
410.2	0.20407	0.153356	0.2824	0.26716
410.4	0.20455	0.151116	0.28358	0.26701
410.6	0.2033	0.149656	0.28247	0.26694
410.8	0.20301	0.149686	0.28173	0.26817
411	0.20303	0.149336	0.28168	0.26644
411.2	0.20194	0.149586	0.28074	0.26553
411.4	0.20137	0.150066	0.27943	0.26678
411.6	0.20156	0.149726	0.2798	0.26623
411.8	0.20198	0.150656	0.27972	0.26613
412	0.20178	0.151466	0.27898	0.26709
412.2	0.20241	0.151186	0.27901	0.26802
412.4	0.20256	0.151096	0.27966	0.26792
412.6	0.20241	0.151896	0.27917	0.26792
412.8	0.20163	0.150966	0.27836	0.26663
413	0.2018	0.150446	0.27854	0.26774
413.2	0.20123	0.150706	0.27877	0.26692
413.4	0.2013	0.150516	0.27827	0.26674
413.6	0.20142	0.150086	0.27906	0.26721
413.8	0.20155	0.151076	0.2787	0.26804
414	0.20116	0.150516	0.27843	0.26744
414.2	0.19991	0.148986	0.27814	0.26835
414.4	0.20013	0.149366	0.27756	0.26815
414.6	0.20093	0.149616	0.27735	0.26766
414.8	0.20066	0.147766	0.27747	0.26749
415	0.20108	0.146846	0.27785	0.26714
415.2	0.20114	0.147756	0.27739	0.26653
415.4	0.20054	0.148026	0.27738	0.2672
415.6	0.2009	0.147606	0.27773	0.26799
415.8	0.20028	0.149066	0.27717	0.26793
416	0.20055	0.150346	0.27717	0.2677
416.2	0.20215	0.150536	0.27683	0.26736
416.4	0.20183	0.149956	0.27737	0.26711
416.6	0.20081	0.150446	0.27636	0.26677
416.8	0.20176	0.149676	0.27727	0.2674
417	0.20106	0.148956	0.27716	0.2673
417.2	0.19937	0.148606	0.27698	0.26796
417.4	0.20035	0.148466	0.27635	0.26784
417.6	0.19972	0.148586	0.27607	0.26741
417.8	0.19925	0.148376	0.27565	0.26708
418	0.19963	0.148776	0.27414	0.26791
418.2	0.19964	0.148246	0.27419	0.26809
418.4	0.19957	0.147656	0.27572	0.26767
418.6	0.1992	0.146806	0.2755	0.26609
418.8	0.19799	0.146396	0.27603	0.2651
419	0.19754	0.147286	0.27749	0.26422
419.2	0.19798	0.147936	0.27675	0.26322
419.4	0.19733	0.147116	0.27481	0.26299
419.6	0.19793	0.147996	0.27496	0.26366
419.8	0.19914	0.147466	0.2741	0.2652
420	0.19891	0.146676	0.27305	0.26571
420.2	0.19863	0.144586	0.27429	0.26648
420.4	0.19813	0.146296	0.27425	0.26634
420.6	0.19997	0.145756	0.27435	0.26619
420.8	0.19962	0.146966	0.27448	0.26607
421	0.19948	0.146786	0.27408	0.26561
421.2	0.19919	0.149206	0.27357	0.26563
421.4	0.19942	0.148966	0.27421	0.26575
421.6	0.19787	0.148906	0.27424	0.26595
421.8	0.19782	0.147476	0.27372	0.26445
422	0.19841	0.147036	0.27371	0.26435
422.2	0.1981	0.146366	0.27347	0.2632
422.4	0.19778	0.145486	0.27267	0.26366
422.6	0.19742	0.144646	0.27166	0.2636
422.8	0.19714	0.145706	0.27112	0.26424
423	0.19675	0.145726	0.27108	0.26494
423.2	0.19757	0.145706	0.27109	0.26549
423.4	0.19782	0.145056	0.2721	0.26548
423.6	0.19745	0.145526	0.27279	0.26666
423.8	0.19763	0.145256	0.27302	0.26673
424	0.19855	0.146246	0.27396	0.26686
424.2	0.19843	0.145026	0.27335	0.26802
424.4	0.19824	0.145706	0.27287	0.26781
424.6	0.19869	0.146246	0.27302	0.2665
424.8	0.19754	0.145616	0.2731	0.26654
425	0.1954	0.144166	0.2719	0.26616
425.2	0.19484	0.144346	0.27292	0.26465
425.4	0.19524	0.144356	0.27283	0.26392
425.6	0.1949	0.143866	0.27216	0.26368
425.8	0.19569	0.143926	0.27215	0.2636
426	0.19601	0.143966	0.27206	0.26306
426.2	0.1961	0.144616	0.27079	0.26323
426.4	0.19499	0.144806	0.26996	0.26294
426.6	0.19448	0.144286	0.27066	0.26391
426.8	0.19442	0.145046	0.2713	0.26314
427	0.1944	0.145026	0.27191	0.26403
427.2	0.1942	0.144926	0.27291	0.26472
427.4	0.19462	0.144456	0.27301	0.26515
427.6	0.19532	0.143976	0.27248	0.26459
427.8	0.19429	0.142906	0.27243	0.26464
428	0.19488	0.143406	0.27186	0.26418
428.2	0.19578	0.143256	0.27139	0.26354
428.4	0.19719	0.143196	0.27075	0.26369
428.6	0.19556	0.143446	0.27021	0.26492
428.8	0.19639	0.143936	0.26953	0.26555
429	0.19495	0.143536	0.27022	0.26577
429.2	0.19499	0.143556	0.27082	0.26592
429.4	0.19437	0.143496	0.27047	0.26526
429.6	0.19587	0.143496	0.27093	0.26466
429.8	0.1955	0.142816	0.27093	0.26367
430	0.19591	0.142956	0.26961	0.264
430.2	0.19546	0.142896	0.26823	0.26328
430.4	0.19495	0.142686	0.2689	0.26373
430.6	0.19464	0.142286	0.26917	0.2645
430.8	0.19497	0.143376	0.26902	0.26498
431	0.19551	0.143446	0.26902	0.26468
431.2	0.19534	0.143286	0.26937	0.2646
431.4	0.19541	0.143276	0.26971	0.26535
431.6	0.1952	0.143146	0.26976	0.26379
431.8	0.19463	0.143686	0.26925	0.26347
432	0.19486	0.142626	0.26959	0.26288
432.2	0.19496	0.142626	0.27026	0.26312
432.4	0.19442	0.142786	0.27048	0.26365
432.6	0.19584	0.143596	0.27053	0.26331
432.8	0.19599	0.141786	0.27136	0.26431
433	0.19634	0.142206	0.27191	0.26527
433.2	0.19557	0.142036	0.27115	0.26498
433.4	0.19684	0.141836	0.27039	0.26406
433.6	0.1956	0.140656	0.2694	0.26543
433.8	0.19599	0.141336	0.26888	0.26507
434	0.19558	0.141796	0.26778	0.26461
434.2	0.19571	0.140896	0.26712	0.26433
434.4	0.19419	0.141076	0.26691	0.26409
434.6	0.19447	0.141416	0.26616	0.26369
434.8	0.1949	0.141056	0.26526	0.2641

## Sheet: Fig. 3d
Sample Name	Target Name	CQ	Ct(input)	∆Ct (Ct Pulldown-Input	% Input	% Input Mean	% Input St.dev.	P-value
1% Input actA	dark WT	23.1243	16.4804
1% Input actA	dark WT	20.8384	14.1946
1% Input ccgA	dark WT	23.6576	17.0138
1% Input ccgA	dark WT	22.1694	15.5255
1% Input actA	light WT	22.0212	15.3773
1% Input actA	light WT	22.1072	15.4634
1% Input ccgA	light WT	22.873	16.2291
1% Input ccgA	light WT	23.3147	16.6708
H3 actA	dark WT	29.4684		-12.988	0.0123089	0.0153226	0.00426211
H3 actA	dark WT	26.6076		-12.413	0.0183364
H3 ccgA	dark WT	29.6804		-12.6666	0.0153802	0.0221859	0.00962469
H3 ccgA	dark WT	27.2776		-11.7521	0.0289916
H3 actA	light WT	28.765		-13.3877	0.00933052	0.010198	0.00122677
H3 actA	light WT	28.605		-13.1417	0.0110654
H3 ccgA	light WT	28.9224		-12.6933	0.0150983	0.0305856	0.0219023
H3 ccgA	light WT	27.7546		-11.0838	0.0460729
H3K9 actA	dark WT	28.1464		-11.666	0.0307733	0.027659	0.00440425
H3K9 actA	dark WT	26.1869		-11.9923	0.0245448
H3K9 ccgA	dark WT	29.6599		-12.6461	0.0156005	0.0142322	0.00193508
H3K9 ccgA	dark WT	28.4499		-12.9244	0.0128639
H3K9 actA	light WT	26.7244		-11.3471	0.0383877	0.0291473	0.013068
H3K9 actA	light WT	27.7578		-12.2945	0.0199068
H3K9 ccgA	light WT	27.6947		-11.4656	0.035361	0.0379282	0.00363051
H3K9 ccgA	light WT	27.9408		-11.27	0.0404953
1% Input actA	dark ∆cryA	23.2015	16.5576
1% Input actA	dark ∆cryA	21.7798	15.136
1% Input ccgA	dark ∆cryA	23.7212	17.0773
1% Input ccgA	dark ∆cryA	23.4967	16.8528
1% Input actA	light ∆cryA	22.8853	16.2414
1% Input actA	light ∆cryA	22.6002	15.9564
1% Input ccgA	light ∆cryA	24.3872	17.7434
1% Input ccgA	light ∆cryA	24.4326	17.7888
H3 actA	dark ∆cryA	28.3519		-11.7942	0.0281567	0.0219208	0.00881886
H3 actA	dark ∆cryA	27.7743		-12.6383	0.0156849
H3 ccgA	dark ∆cryA	27.2068		-10.1295	0.0892735	0.0588125	0.0430784
H3 ccgA	dark ∆cryA	28.6371		-11.7843	0.0283515
H3 actA	light ∆cryA	28.9232		-12.6818	0.0152191	0.017607	0.00337694
H3 actA	light ∆cryA	28.2444		-12.2881	0.0199948
H3 ccgA	light ∆cryA	29.138		-11.3947	0.037142	0.0376129	0.000665916
H3 ccgA	light ∆cryA	29.1473		-11.3585	0.0380838
H3K9 actA	dark ∆cryA	28.3077		-11.75	0.0290327	0.0355002	0.00914636
H3K9 actA	dark ∆cryA	26.3544		-11.2184	0.0419676
H3K9 ccgA	dark ∆cryA	29.4838		-12.4065	0.0184188	0.0257927	0.0104281
H3K9 ccgA	dark ∆cryA	28.4108		-11.558	0.0331665
H3K9 actA	light ∆cryA	27.0891		-10.8477	0.0542652	0.0477257	0.0092482
H3K9 actA	light ∆cryA	27.2019		-11.2455	0.0411863
H3K9 ccgA	light ∆cryA	27.9383		-10.195	0.0853101	0.0904512	0.00727053	0.0285301
H3K9 ccgA	light ∆cryA	27.8196		-10.0308	0.0955922

## Sheet: Fig. 3e
Target	Sample	Biological Set Name	Cq	Sample	∆Ct	Mean	∆Ct Std. Dev	P-value
h2b	dark 1	WT	13.7809	ccgA
h2b	dark 2	WT	13.7837	dark 1 WT	0.0159902	0.010439	0.00498709
h2b	dark 3	WT	13.752	dark 2 WT	0.00633696
h2b	blue 1	WT	13.4697	dark 3 WT	0.00898983
h2b	blue 2	WT	13.6603	blue 1 WT	0.0170711	0.016348	0.00342611
h2b	blue 3	WT	13.4355	blue 2 WT	0.0193548
h2b	red 1	WT	13.7489	blue 3 WT	0.012618
h2b	red 2	WT	14.0921	red 1 WT	0.230828	0.231318	0.00804055
h2b	red 3	WT	13.9445	red 2 WT	0.239593
ccgA	dark 1	WT	19.7476	red 3 WT	0.223534
ccgA	dark 2	WT	21.0857	dark 1 ∆cryA	0.0128577	0.00553661	0.0063509
ccgA	dark 3	WT	20.5495	dark 2 ∆cryA	0.00150831
ccgA	blue 1	WT	19.342	dark 3 ∆cryA	0.00224383			P-value WT blue vs ∆cryA blue
ccgA	blue 2	WT	19.3514	blue 1 ∆cryA	0.0664121	0.0643711	0.0029863	5.99916e-05
ccgA	blue 3	WT	19.7439	blue 2 ∆cryA	0.0609436
ccgA	red 1	WT	15.864	blue 3 ∆cryA	0.0657577			P-value WT red vs ∆cryA red
ccgA	red 2	WT	16.1534	red 1 ∆cryA	2.30215	1.97274	0.288021	0.00895466
ccgA	red 3	WT	16.1059	red 2 ∆cryA	1.7684
ccgB	dark 1	WT	20.754	red 3 ∆cryA	1.84766
ccgB	dark 2	WT	21.2659	dark 1 ∆fphA	0.00932294	0.00579849	0.00393773
ccgB	dark 3	WT	21.0909	dark 2 ∆fphA	0.00154841
ccgB	blue 1	WT	18.7999	dark 3 ∆fphA	0.00652412
ccgB	blue 2	WT	19.055	blue 1 ∆fphA	0.00706546	0.00595714	0.00142531
ccgB	blue 3	WT	18.9632	blue 2 ∆fphA	0.00645664
ccgB	red 1	WT	14.7236	blue 3 ∆fphA	0.0043493
ccgB	red 2	WT	14.9563	red 1 ∆fphA	0.0577114	0.0325037	0.0259667			For WT AN8930 a new qRT-PCR run was performed, therefore new housekeeping run was performed
ccgB	red 3	WT	14.8499	red 2 ∆fphA	0.00583925					Target	Sample	Cq
AN8930	dark 1	WT	26.4904	red 3 ∆fphA	0.0339605					AN8930	dark 1	13.9603
AN8930	dark 2	WT	27.6574	ccgB						AN8930	dark 2	13.9564
AN8930	dark 3	WT	27.1681	dark 1 WT	0.00795948	0.00657645	0.0012328			AN8930	dark 3	13.8685
AN8930	blue 1	WT	25.2118	dark 2 WT	0.00559303					AN8930	blue 1	13.5961
AN8930	blue 2	WT	25.4117	dark 3 WT	0.00617684					AN8930	blue 2	13.7883
AN8930	blue 3	WT	25.8455	blue 1 WT	0.0248564	0.0234348	0.00161559			AN8930	blue 3	13.7698
AN8930	red 1	WT	21.7886	blue 2 WT	0.02377					AN8930	red 1	14.031
AN8930	red 2	WT	22.4275	blue 3 WT	0.0216779					AN8930	red 2	14.142
AN8930	red 3	WT	21.9984	red 1 WT	0.508867	0.5307	0.0204258			AN8930	red 3	14.0334
h2b	dark 1	∆cryA	13.7381	red 2 WT	0.549343
h2b	dark 2	∆cryA	13.6109	red 3 WT	0.533889
h2b	dark 3	∆cryA	13.5087	dark 1 ∆cryA	0.00150448	0.00154059	0.000444009
h2b	blue 1	∆cryA	13.691	dark 2 ∆cryA	0.00111575
h2b	blue 2	∆cryA	13.8793	dark 3 ∆cryA	0.00200156			P-value WT blue vs ∆cryA blue
h2b	blue 3	∆cryA	13.4961	blue 1 ∆cryA	0.066657	0.0688369	0.00318266	0.000220254
h2b	red 1	∆cryA	13.9407	blue 2 ∆cryA	0.0673644
h2b	red 2	∆cryA	13.8401	blue 3 ∆cryA	0.0724891			P-value WT red vs ∆cryA red
h2b	red 3	∆cryA	13.5048	red 1 ∆cryA	1.8543	1.72321	0.122905	0.00285635
ccgA	dark 1	∆cryA	20.0194	red 2 ∆cryA	1.70474
ccgA	dark 2	∆cryA	22.9837	red 3 ∆cryA	1.61058
ccgA	dark 3	∆cryA	22.3086	dark 1 ∆fphA	0.00217465	0.00453382	0.00526129
ccgA	blue 1	∆cryA	17.6034	dark 2 ∆fphA	0.000865007
ccgA	blue 2	∆cryA	17.9156	dark 3 ∆fphA	0.0105618
ccgA	blue 3	∆cryA	17.4228	blue 1 ∆fphA	0.00268661	0.00254024	0.000529327
ccgA	red 1	∆cryA	12.7377	blue 2 ∆fphA	0.00298098
ccgA	red 2	∆cryA	13.0177	blue 3 ∆fphA	0.00195313
ccgA	red 3	∆cryA	12.6191	red 1 ∆fphA	0.072544	0.0532412	0.0338714
ccgB	dark 1	∆cryA	23.1147	red 2 ∆fphA	0.0141309
ccgB	dark 2	∆cryA	23.4187	red 3 ∆fphA	0.0730486
ccgB	dark 3	∆cryA	22.4734	AN8930
ccgB	blue 1	∆cryA	17.5981	dark 1 WT	0.000169069	0.000114448	4.88125e-05
ccgB	blue 2	∆cryA	17.7711	dark 2 WT	7.50928e-05
ccgB	blue 3	∆cryA	17.2822	dark 3 WT	9.9182e-05
ccgB	red 1	∆cryA	13.0498	blue 1 WT	0.000318657	0.000289098	4.97497e-05
ccgB	red 2	∆cryA	13.0706	blue 2 WT	0.000316977					For ∆cryA AN8930 a new qRT-PCR run was performed, therefore new housekeeping run was performed
ccgB	red 3	∆cryA	12.8172	blue 3 WT	0.00023166					Target	Sample	Cq
AN8930	dark 1	∆cryA	26.0306	red 1 WT	0.00462092	0.00394264	0.000709927			AN8930	dark 1	13.8842
AN8930	dark 2	∆cryA	28.6771	red 2 WT	0.00320482					AN8930	dark 2	13.6268
AN8930	dark 3	∆cryA	28.2521	red 3 WT	0.00400219					AN8930	dark 3	13.4598
AN8930	blue 1	∆cryA	24.3569	dark 1 ∆cryA	0.000220573	9.50963e-05	0.000108705			AN8930	blue 1	13.7255
AN8930	blue 2	∆cryA	25.6888	dark 2 ∆cryA	2.94717e-05					AN8930	blue 2	13.9104
AN8930	blue 3	∆cryA	25.1561	dark 3 ∆cryA	3.52438e-05			P-value WT blue vs ∆cryA blue		AN8930	blue 3	13.5618
AN8930	red 1	∆cryA	20.3378	blue 1 ∆cryA	0.000630395	0.000412831	0.000189408	0.376037		AN8930	red 1	13.8274
AN8930	red 2	∆cryA	20.4339	blue 2 ∆cryA	0.00028469					AN8930	red 2	13.706
AN8930	red 3	∆cryA	19.9692	blue 3 ∆cryA	0.000323407			P-value WT red vs ∆cryA red		AN8930	red 3	13.5593
h2b	dark 1	∆fphA	13.855	red 1 ∆cryA	0.0109688	0.0107211	0.00118297	0.00242197
h2b	dark 2	∆fphA	13.455	red 2 ∆cryA	0.00943398
h2b	dark 3	∆fphA	13.955	red 3 ∆cryA	0.0117607
h2b	blue 1	∆fphA	13.575	dark 1 ∆fphA	0.0018088	0.000894057	0.000845064
h2b	blue 2	∆fphA	13.725	dark 2 ∆fphA	0.000142456
h2b	blue 3	∆fphA	13.135	dark 3 ∆fphA	0.000730917
h2b	red 1	∆fphA	13.315	blue 1 ∆fphA	0.00015553	0.000123802	2.76763e-05
h2b	red 2	∆fphA	13.35	blue 2 ∆fphA	0.000111249
h2b	red 3	∆fphA	13.33	blue 3 ∆fphA	0.000104627
ccgA	dark 1	∆fphA	20.6	red 1 ∆fphA	0.000244124	0.000180892	0.000132619
ccgA	dark 2	∆fphA	22.79	red 2 ∆fphA	2.84908e-05
ccgA	dark 3	∆fphA	21.215	red 3 ∆fphA	0.000270062
ccgA	blue 1	∆fphA	20.72
ccgA	blue 2	∆fphA	21
ccgA	blue 3	∆fphA	20.98
ccgA	red 1	∆fphA	17.43
ccgA	red 2	∆fphA	20.77
ccgA	red 3	∆fphA	18.21
ccgB	dark 1	∆fphA	22.7
ccgB	dark 2	∆fphA	23.63
ccgB	dark 3	∆fphA	20.52
ccgB	blue 1	∆fphA	22.115
ccgB	blue 2	∆fphA	22.115
ccgB	blue 3	∆fphA	22.135
ccgB	red 1	∆fphA	17.1
ccgB	red 2	∆fphA	19.495							For ∆fphA AN8930 a new qRT-PCR run was performed, therefore new housekeeping run was performed
ccgB	red 3	∆fphA	17.105							Target	Sample	Cq	Cq Mean	Cq Std. Dev
AN8930	dark 1	∆fphA	22.6196							AN8930	dark 1	13.5088
AN8930	dark 2	∆fphA	26.3943							AN8930	dark 2	13.6171
AN8930	dark 3	∆fphA	24.0222							AN8930	dark 3	13.6042
AN8930	blue 1	∆fphA	26.4832							AN8930	blue 1	13.8327
AN8930	blue 2	∆fphA	27.0468							AN8930	blue 2	13.9129
AN8930	blue 3	∆fphA	26.5448							AN8930	blue 3	13.3224
AN8930	red 1	∆fphA	26.1125							AN8930	red 1	14.1124
AN8930	red 2	∆fphA	28.886							AN8930	red 2	13.7869
AN8930	red 3	∆fphA	26.0014							AN8930	red 3	14.147

## Sheet: Fig. 4a
Target	Sample	Biological Set Name	Cq	Sample	∆Ct	Mean	∆Ct Std. Dev	P-value
h2b	untreated 1	untreated 1	14.4866	CryA untreated	0.00221044	0.00191069	0.000289619
h2b	untreated 2	untreated 2	14.5803		0.00188924
h2b	untreated 3	untreated 3	14.4973		0.0016324			P-value H2O2 vs untreated
h2b	H2O2 1	H2O2 1	15.3191	CryA H2O2	0.00339308	0.00355862	0.000337244	0.00326637
h2b	H2O2 2	H2O2 2	15.2656		0.00394665
h2b	H2O2 3	H2O2 3	15.1195		0.00333614			P-value Menadione vs untreated
h2b	Menadione 1	Menadione 1	14.7675	CryA Menadione	0.00623403	0.00590664	0.000474318	0.000680263
h2b	Menadione 2	Menadione 2	14.8638		0.0061232
h2b	Menadione 3	Menadione 3	14.8307		0.0053627
cryA	untreated 1	untreated 1	23.3081
cryA	untreated 2	untreated 2	23.6283
cryA	untreated 3	untreated 3	23.7561
cryA	H2O2 1	H2O2 1	23.5223
cryA	H2O2 2	H2O2 2	23.2507
cryA	H2O2 3	H2O2 3	23.3471
cryA	Menadione 1	Menadione 1	22.0931
cryA	Menadione 2	Menadione 2	22.2153
cryA	Menadione 3	Menadione 3	22.3735

[truncated: 12 more sheets: Fig. 4d, Fig. 6d, Suppl. Fig. 1a, Suppl. Fig. 1b, Suppl. Fig. 2c, Suppl. Fig. 2d, Suppl. Fig. 3b, Suppl. Fig. 3c, Suppl. Fig. 3e, Suppl. Fig. 3f, Suppl. Fig. 3g, Suppl. Fig. 5b]
